# Supplementary material for: rac-2-(2-Amino-4-oxo-4,5-dihydro-1,3-thia­zol-5-yl)-2-hydroxy­indane-1,3-dione
Source: Acta Crystallogr Sect E Struct Rep Online. 2009 Jul 18;65(Pt 8):o1877. doi: 10.1107/S1600536809025574 (PMC2977222; doi:10.1107/S1600536809025574)
Supplement: Supplementary file 2 [file e-65-o1877-Isup2.hkl]

# 
# h,k,l, Fc-squared, Fo-squared, sigma(Fo-squared) and status flag 
# 
data_I 
_shelx_title ' k09099 - P21/n' 
_shelx_refln_list_code          4 
_shelx_F_calc_maximum      142.72 
_exptl_crystal_F_000       568.00 
_reflns_d_resolution_high  0.7703 
 
loop_ 
 _symmetry_equiv_pos_as_xyz 
 'x, y, z' 
 '-x+1/2, y+1/2, -z+1/2' 
 '-x, -y, -z' 
 'x-1/2, -y-1/2, z-1/2' 
 
_cell_length_a    14.1702 
_cell_length_b     5.6713 
_cell_length_c    14.8296 
_cell_angle_alpha  90.000 
_cell_angle_beta  114.017 
_cell_angle_gamma  90.000 
 
_shelx_F_squared_multiplier     1.000 
 
loop_ 
 _refln_index_h 
 _refln_index_k 
 _refln_index_l 
 _refln_F_squared_calc 
 _refln_F_squared_meas 
 _refln_F_squared_sigma 
 _refln_observed_status 
   4   0   0     8556.27     8453.32    186.60 o 
   6   0   0      997.76     1127.05     16.33 o 
   8   0   0      469.25      460.33      7.59 o 
  10   0   0     2465.46     2473.71     46.20 o 
  12   0   0       24.15       24.75      2.14 o 
  14   0   0       24.81       21.45      2.14 o 
  16   0   0      186.88      187.59      8.08 o 
   1   1   0    10689.76    10346.80    338.44 o 
   2   1   0      186.19      181.37      2.47 o 
   3   1   0     1094.75     1138.66     11.31 o 
   4   1   0       29.71       34.05      0.52 o 
   5   1   0     1315.62     1316.76     38.44 o 
   6   1   0      242.04      293.20      5.20 o 
   7   1   0      211.66      199.85      2.56 o 
   8   1   0     1849.95     1946.26     32.59 o 
   9   1   0     1222.74     1214.39     16.58 o 
  10   1   0      130.24      130.54      4.37 o 
  11   1   0      190.76      183.39      3.32 o 
  12   1   0      521.84      524.74      8.06 o 
  13   1   0      244.24      243.00      4.86 o 
  14   1   0        6.99        7.14      1.50 o 
  15   1   0      918.56      961.34     20.03 o 
  16   1   0      192.61      199.69      6.41 o 
   0   2   0        1.22        0.66      0.74 o 
   1   2   0      215.74      212.55      2.53 o 
   2   2   0     1283.07     1234.88     22.36 o 
   3   2   0     1205.90     1281.16     19.30 o 
   4   2   0        2.83       10.08      0.35 o 
   5   2   0      367.66      417.99      4.31 o 
   6   2   0      327.08      307.73      6.27 o 
   7   2   0      582.57      622.66      6.94 o 
   8   2   0      857.50      869.74     10.49 o 
   9   2   0      848.39      851.45     10.92 o 
  10   2   0      862.88      860.80     13.29 o 
  11   2   0       66.77       61.08      1.98 o 
  12   2   0       19.88       15.82      1.50 o 
  13   2   0      378.33      371.09      8.52 o 
  14   2   0        5.09        6.54      2.14 o 
  15   2   0        8.14        9.29      2.21 o 
  16   2   0      262.44      258.80      9.31 o 
   1   3   0        8.75       18.19      2.39 o 
   2   3   0        2.66        3.58      0.91 o 
   3   3   0     1795.68     1714.29     27.22 o 
   4   3   0      842.46      930.93     10.85 o 
   5   3   0      591.40      585.74      8.03 o 
   6   3   0      122.16      147.78      2.41 o 
   7   3   0     1137.36     1084.27     12.73 o 
   8   3   0        0.65        0.34      0.66 o 
   9   3   0       60.28       56.95      1.50 o 
  10   3   0      342.40      334.65      5.64 o 
  11   3   0       85.94       89.15      2.56 o 
  12   3   0      420.88      412.05      9.74 o 
  13   3   0       92.96       96.31      3.69 o 
  14   3   0      328.92      350.42     12.79 o 
  15   3   0       35.77       36.33      3.56 o 
   0   4   0     4132.44     4003.75    104.99 o 
   1   4   0      242.79      252.91      4.48 o 
   2   4   0      111.95       92.98      2.02 o 
   3   4   0      568.23      602.44      8.91 o 
   4   4   0     1136.12     1085.19     15.46 o 
   5   4   0       24.11       25.06      1.48 o 
   6   4   0      423.18      386.62      6.52 o 
   7   4   0       12.14       10.52      0.91 o 
   8   4   0       55.26       55.79      2.31 o 
   9   4   0       62.04       61.60      2.79 o 
  10   4   0       25.04       24.72      2.39 o 
  11   4   0       41.76       36.66      2.97 o 
  12   4   0      638.13      694.26     16.79 o 
  13   4   0        8.08        7.42      2.56 o 
  14   4   0      162.44      171.03      7.58 o 
   1   5   0       38.28       34.31      7.84 o 
   2   5   0       10.26        7.49      1.57 o 
   3   5   0     3085.33     3132.01     53.37 o 
   4   5   0       38.51       42.29      3.55 o 
   5   5   0      196.57      190.17      4.72 o 
   6   5   0       94.89      110.90      3.77 o 
   7   5   0      773.41      803.15     16.89 o 
   8   5   0       68.60       68.21      3.03 o 
   9   5   0       30.42       27.59      2.49 o 
  10   5   0      118.33       99.32      5.07 o 
  11   5   0      437.68      463.50     15.28 o 
  12   5   0        0.55        3.13      3.15 o 
   0   6   0      332.73      394.56     20.13 o 
   1   6   0       22.96       25.35      2.68 o 
   2   6   0     1301.59     1381.26     26.24 o 
   3   6   0      159.22      177.49      4.82 o 
   4   6   0       55.69       66.61      3.47 o 
   5   6   0       96.10       80.05      4.16 o 
   6   6   0      433.28      427.88     13.37 o 
   7   6   0       79.39       91.11      7.59 o 
   8   6   0      175.44      161.68      7.06 o 
   9   6   0       14.39        7.51      3.09 o 
   1   7   0       27.90       19.08      3.49 o 
   2   7   0        6.00       10.95      3.24 o 
   3   7   0      434.66      461.39     13.93 o 
   4   7   0        3.48        6.37      5.86 o 
   5   7   0       18.36       10.78      3.25 o 
 -17   0   1      494.80      525.50     23.92 o 
 -15   0   1       60.77       66.00      4.29 o 
 -13   0   1      436.89      407.36     10.23 o 
 -11   0   1      136.71      135.29      3.63 o 
  -9   0   1     1334.53     1547.95     26.89 o 
  -7   0   1     2651.62     2892.46     45.70 o 
  -5   0   1     3924.29     3869.87     65.01 o 
  -3   0   1      371.17      378.49      6.10 o 
  -1   0   1     1204.06     1237.93     21.45 o 
   1   0   1       36.63       32.34      0.49 o 
   3   0   1       45.51       79.03      1.32 o 
   5   0   1     5314.27     5219.16     84.64 o 
   7   0   1      877.51      997.70     14.52 o 
   9   0   1      867.35      835.68     15.84 o 
  11   0   1      347.32      320.08      6.93 o 
  13   0   1       27.23       25.57      2.14 o 
  15   0   1       11.93       12.04      2.64 o 
 -17   1   1        0.03       -4.04      4.04 o 
 -16   1   1      240.87      256.06      7.29 o 
 -15   1   1      265.61      273.54      7.59 o 
 -14   1   1       40.57       40.81      2.97 o 
 -13   1   1      128.97      125.09      3.55 o 
 -12   1   1       77.59       73.96      2.21 o 
 -11   1   1     1176.05     1149.26     22.60 o 
 -10   1   1     2353.92     2260.56     32.11 o 
  -9   1   1      424.32      410.17      5.53 o 
  -8   1   1     1056.50     1172.07     14.31 o 
  -7   1   1      156.68      180.19      4.54 o 
  -6   1   1     1927.59     1997.42     36.22 o 
  -5   1   1       80.16       81.43      1.05 o 
  -4   1   1        0.21        1.65      0.23 o 
  -3   1   1      118.25      116.54      1.22 o 
  -2   1   1     1271.20     1159.97     12.42 o 
  -1   1   1      697.40      593.39      6.58 o 
   0   1   1       54.13       46.37      0.66 o 
   1   1   1      203.17      187.56      2.32 o 
   2   1   1      195.50      208.88      2.22 o 
   3   1   1      305.53      282.48      4.78 o 
   4   1   1      890.44      966.38     15.34 o 
   5   1   1      948.10     1029.65     10.71 o 
   6   1   1       70.79       86.95      1.15 o 
   7   1   1       75.39       74.80      2.14 o 
   8   1   1      328.19      300.64      4.14 o 
   9   1   1      405.92      423.05      7.92 o 
  10   1   1      587.79      563.90      7.33 o 
  11   1   1       91.06       98.20      2.21 o 
  12   1   1      397.15      410.47      6.67 o 
  13   1   1        0.91        2.64      1.17 o 
  14   1   1      454.68      444.81      9.39 o 
  15   1   1      135.75      109.97      5.28 o 
  16   1   1      271.04      257.46      7.56 o 
 -16   2   1       15.27       11.56      2.58 o 
 -15   2   1       29.15       23.09      2.72 o 
 -14   2   1       10.32       10.53      3.30 o 
 -13   2   1      723.91      743.74     14.58 o 
 -12   2   1       34.01       29.48      1.62 o 
 -11   2   1     2169.15     2124.36     34.44 o 
 -10   2   1        0.15        1.57      1.40 o 
  -9   2   1      831.44      783.94     10.41 o 
  -8   2   1       84.25       83.27      1.62 o 
  -7   2   1     6110.06     6034.58     97.62 o 
  -6   2   1       10.90       12.71      0.52 o 
  -5   2   1     1851.50     1847.47     45.70 o 
  -4   2   1        0.32        1.32      0.27 o 
  -3   2   1    11180.11    11018.11    377.66 o 
  -2   2   1     2436.74     2336.10     38.11 o 
  -1   2   1     1367.12     1252.86     13.86 o 
   0   2   1       35.92       20.65      0.66 o 
   1   2   1     1455.58     1484.95     17.38 o 
   2   2   1      643.95      675.87     10.15 o 
   3   2   1     1150.04     1230.46     20.46 o 
   4   2   1       23.98       16.84      0.47 o 
   5   2   1       72.01      106.48      1.39 o 
   6   2   1       14.96       16.35      1.07 o 
   7   2   1      682.31      673.68      8.32 o 
   8   2   1        6.97        4.87      0.82 o 
   9   2   1      719.35      718.38     12.37 o 
  10   2   1      327.41      350.22      5.94 o 
  11   2   1      256.95      272.48      7.18 o 
  12   2   1        1.64        0.81      1.03 o 
  13   2   1      266.89      254.44      6.12 o 
  14   2   1      101.43       96.65      3.96 o 
  15   2   1       15.42        9.35      2.46 o 
 -15   3   1        0.01        1.87      3.17 o 
 -14   3   1      600.77      624.24     21.22 o 
 -13   3   1      258.48      240.12      8.50 o 
 -12   3   1      163.49      169.12      4.30 o 
 -11   3   1      962.06      932.70     14.62 o 
 -10   3   1     2355.13     2328.13     46.61 o 
  -9   3   1      736.83      705.45      9.79 o 
  -8   3   1      215.60      223.33      3.30 o 
  -7   3   1      264.08      283.31      4.00 o 
  -6   3   1       47.68       42.70      0.99 o 
  -5   3   1     1019.82     1077.57     12.29 o 
  -4   3   1     3534.36     3554.27    123.50 o 
  -3   3   1       67.53       77.56      1.40 o 
  -2   3   1      884.30      955.08     13.94 o 
  -1   3   1      124.81      141.30      2.14 o 
   0   3   1     1157.12     1209.75     15.69 o 
   1   3   1      167.93      187.41      3.05 o 
   2   3   1     1778.85     1794.72     20.78 o 
   3   3   1      634.03      627.88     14.60 o 
   4   3   1       12.16        7.06      0.58 o 
   5   3   1      104.14      105.58      1.74 o 
   6   3   1     1395.16     1382.02     24.67 o 
   7   3   1      577.48      609.52      7.81 o 
   8   3   1      182.26      183.92      3.05 o 
   9   3   1      271.13      261.37      6.60 o 
  10   3   1      373.32      377.38      7.33 o 
  11   3   1      497.43      487.38     19.06 o 
  12   3   1      204.62      215.20      5.86 o 
  13   3   1        1.05        1.82      2.30 o 
  14   3   1     1134.38     1165.78     36.77 o 
 -14   4   1      145.08      143.31      6.81 o 
 -13   4   1     1239.25     1310.41     31.83 o 
 -12   4   1      103.70       90.35      4.29 o 
 -11   4   1      172.59      184.35      4.97 o 
 -10   4   1       11.02       14.12      1.92 o 
  -9   4   1        0.87        1.73      1.50 o 
  -8   4   1       69.34       71.67      3.22 o 
  -7   4   1        3.46        1.52      0.58 o 
  -6   4   1       11.97        6.58      0.99 o 
  -5   4   1     1930.66     1858.22     32.01 o 
  -4   4   1       50.84       54.46      1.52 o 
  -3   4   1        5.37        6.99      1.24 o 
  -2   4   1      900.17      956.28     12.20 o 
  -1   4   1      977.92      996.57     13.76 o 
   0   4   1      409.22      414.44      6.10 o 
   1   4   1      168.29      157.19      2.93 o 
   2   4   1       10.41        8.65      0.91 o 
   3   4   1       97.88      106.01      2.22 o 
   4   4   1        7.96        6.97      0.52 o 
   5   4   1     3518.52     3529.45     56.79 o 
   6   4   1        0.71       -0.28      0.76 o 
   7   4   1      391.50      357.18      7.16 o 
   8   4   1      407.03      398.23      6.99 o 
   9   4   1       11.28        7.03      2.39 o 
  10   4   1      111.89      108.06      3.96 o 
  11   4   1      457.30      464.34     16.83 o 
  12   4   1       93.97       92.49      4.35 o 
  13   4   1      456.98      455.77     19.39 o 
 -12   5   1       18.86       12.65      3.13 o 
 -11   5   1      226.05      217.41      7.75 o 
 -10   5   1      551.65      542.55     15.76 o 
  -9   5   1      202.31      193.61      7.34 o 
  -8   5   1      169.79      174.10      4.72 o 
  -7   5   1       10.03        8.57      1.34 o 
  -6   5   1        6.51       10.60      3.46 o 
  -5   5   1       22.44       28.31      5.20 o 
  -4   5   1      368.07      349.31      7.11 o 
  -3   5   1        5.51        9.12      1.52 o 
  -2   5   1      212.75      214.65      8.74 o 
  -1   5   1      463.89      436.95      8.13 o 
   0   5   1      152.08      143.45      4.39 o 
   1   5   1      404.68      399.84      7.51 o 
   2   5   1      340.56      340.83      7.59 o 
   3   5   1       26.52       22.83      1.69 o 
   4   5   1       31.58       16.56      1.62 o 
   5   5   1       11.31       10.89      1.52 o 
   6   5   1      199.93      213.49     15.34 o 
   7   5   1        0.34        0.16      2.21 o 
   8   5   1       30.19       30.12      3.63 o 
   9   5   1       84.94       84.18      4.40 o 
  10   5   1        5.45        5.43      4.21 o 
  11   5   1       55.31       49.28      4.13 o 
 -10   6   1       37.46       35.86      3.84 o 
  -9   6   1       36.20       28.85      3.78 o 
  -8   6   1       40.66       43.74      3.83 o 
  -7   6   1      389.31      418.52     12.56 o 
  -6   6   1       53.49       48.68      3.45 o 
  -5   6   1       50.58       38.61      3.03 o 
  -4   6   1      257.08      275.70      6.76 o 
  -3   6   1      123.18      124.63      4.95 o 
  -2   6   1      237.71      243.43      6.79 o 
  -1   6   1        1.24        9.89      2.04 o 
   0   6   1     1269.56     1278.18     21.91 o 
   1   6   1        1.15        1.25      1.94 o 
   2   6   1      263.00      258.88      7.67 o 
   3   6   1        8.70        8.85      2.93 o 
   4   6   1       80.26       88.23      3.88 o 
   5   6   1       43.31       30.26      3.05 o 
   6   6   1       28.19       24.23      2.89 o 
   7   6   1      470.16      497.71     15.62 o 
   8   6   1        5.51        4.13      3.55 o 
   9   6   1      215.36      227.88     13.69 o 
  -5   7   1        0.84       -0.45      3.31 o 
  -4   7   1      235.84      243.76      8.56 o 
  -3   7   1        2.18       11.69      3.17 o 
  -2   7   1      129.32      136.63     12.13 o 
  -1   7   1        2.89        3.19      2.65 o 
   0   7   1       33.57       36.70      3.63 o 
   1   7   1      124.43      151.48     13.61 o 
   2   7   1      357.07      392.53     11.18 o 
   3   7   1       32.21       30.95      3.66 o 
   4   7   1       62.31       56.75      4.35 o 
 -16   0   2       62.67       74.25      4.78 o 
 -14   0   2     2969.06     2940.64     62.70 o 
 -12   0   2        2.57        1.15      1.32 o 
 -10   0   2      661.13      637.86     12.70 o 
  -8   0   2     3474.29     3528.17     60.72 o 
  -6   0   2     5510.62     5812.80    120.61 o 
  -4   0   2     1535.47     1410.51     23.76 o 
  -2   0   2      421.24      366.28      5.11 o 
   0   0   2     6659.08     6084.38    250.29 o 
   2   0   2     9076.25     8506.45    183.14 o 
   4   0   2     3196.25     2937.67     44.22 o 
   6   0   2      581.05      524.18      7.92 o 
   8   0   2      683.27      727.78     12.70 o 
  10   0   2     5412.76     5576.87    109.22 o 
  12   0   2        4.38        4.29      1.65 o 
  14   0   2      250.81      244.19      7.92 o 
 -17   1   2      482.36      510.38     14.69 o 
 -16   1   2       20.22       17.08      2.27 o 
 -15   1   2      944.52      963.80     17.78 o 
 -14   1   2      113.70      122.68      6.27 o 
 -13   1   2      682.92      688.45     12.09 o 
 -12   1   2      225.25      206.65      3.88 o 
 -11   1   2      294.89      285.56      5.20 o 
 -10   1   2        0.77        0.33      0.63 o 
  -9   1   2        0.19        0.33      0.66 o 
  -8   1   2      174.56      192.20      3.55 o 
  -7   1   2       57.68       68.97      1.05 o 
  -6   1   2     1640.25     1760.43     40.26 o 
  -5   1   2     1043.54      957.00     18.56 o 
  -4   1   2        6.69        6.70      0.27 o 
  -3   1   2        3.07        3.32      0.58 o 
  -2   1   2       12.65       18.14      0.49 o 
  -1   1   2      439.80      435.90      5.01 o 
   0   1   2     1758.86     1681.23     21.37 o 
   1   1   2     4175.51     4109.07     52.14 o 
   2   1   2     1322.90     1297.87     16.33 o 
   3   1   2     1169.91     1028.69     13.69 o 
   4   1   2      329.07      335.70      3.43 o 
   5   1   2       32.06       42.83      0.75 o 
   6   1   2      141.61      154.12      3.55 o 
   7   1   2     2074.77     2042.50     23.59 o 
   8   1   2      292.41      307.47      3.99 o 
   9   1   2     1457.63     1496.18     19.12 o 
  10   1   2      282.18      297.96      4.55 o 
  11   1   2      418.02      422.30      6.06 o 
  12   1   2        5.56        4.32      1.10 o 
  13   1   2      425.47      437.47      7.52 o 
  14   1   2        6.20        4.35      1.48 o 
  15   1   2       83.63       75.22      3.32 o 
 -16   2   2        4.27        4.25      2.69 o 
 -15   2   2       41.54       35.41      3.79 o 
 -14   2   2       70.78       80.08      3.37 o 
 -13   2   2       16.75       20.05      1.55 o 
 -12   2   2     1450.27     1404.23     24.05 o 
 -11   2   2      433.46      438.97      7.68 o 
 -10   2   2       40.94       41.11      1.55 o 
  -9   2   2      355.59      343.17      6.43 o 
  -8   2   2     1807.67     1762.40     20.94 o 
  -7   2   2      379.36      393.95      4.62 o 
  -6   2   2      614.81      583.35     11.30 o 
  -5   2   2     2136.92     2388.18     25.08 o 
  -4   2   2     2785.26     2884.98     30.19 o 
  -3   2   2      178.30      220.43      2.49 o 
  -2   2   2       33.76       27.48      0.66 o 
  -1   2   2       25.50       30.50      0.55 o 
   0   2   2      669.98      724.24      7.52 o 
   1   2   2      671.33      684.17      6.46 o 
   2   2   2     1105.03     1136.69     28.71 o 
   3   2   2       15.16       23.82      0.66 o 
   4   2   2     1845.09     1888.92     35.47 o 
   5   2   2      933.74     1000.34     11.38 o 
   6   2   2       18.31       18.83      0.67 o 
   7   2   2        1.32        1.69      0.52 o 
   8   2   2       44.83       37.59      1.48 o 
   9   2   2       71.45       69.19      1.70 o 
  10   2   2        7.70        5.18      0.91 o 
  11   2   2      387.45      402.22      7.00 o 
  12   2   2      851.47      831.19     15.63 o 
  13   2   2       63.67       61.96      3.38 o 
  14   2   2      305.78      309.46      8.60 o 
  15   2   2       80.30       87.75      7.42 o 
 -16   3   2       16.26        8.51      3.68 o 
 -15   3   2      391.35      402.82     15.10 o 
 -14   3   2       89.49       94.22      3.99 o 
 -13   3   2       32.85       25.26      4.37 o 
 -12   3   2        2.23        0.57      1.46 o 
 -11   3   2      365.12      343.31      6.76 o 
 -10   3   2        3.37        5.13      1.05 o 
  -9   3   2       67.70       62.95      1.63 o 
  -8   3   2       12.50       13.22      0.99 o 
  -7   3   2       24.04       19.90      0.82 o 
  -6   3   2      464.12      464.72     11.22 o 
  -5   3   2      320.56      295.36      3.79 o 
  -4   3   2     1108.36     1224.89     21.86 o 
  -3   3   2       36.52       19.44      0.67 o 
  -2   3   2      701.92      769.73      9.23 o 
  -1   3   2      541.54      518.66      5.35 o 
   0   3   2       57.91       44.42      1.15 o 
   1   3   2        6.03       16.24      0.52 o 
   2   3   2      487.09      535.53      7.42 o 
   3   3   2     1352.16     1383.63     20.10 o 
   4   3   2      777.83      782.50     10.44 o 
   5   3   2       66.23       69.56      1.97 o 
   6   3   2       15.15       12.95      0.82 o 
   7   3   2     1719.84     1681.95     23.74 o 
   8   3   2      401.22      383.14      5.55 o 
   9   3   2      127.93      136.33      3.46 o 
  10   3   2       99.50       90.92      6.02 o 
  11   3   2      106.73      108.17      4.62 o 
  12   3   2        9.27        9.42      2.00 o 
  13   3   2      185.14      192.90      6.41 o 
  14   3   2        2.81        8.39      2.72 o 
 -14   4   2      148.69      152.38      6.70 o 
 -13   4   2        8.33        7.73      2.17 o 
 -12   4   2      245.22      251.72      9.57 o 
 -11   4   2        7.33       10.10      1.94 o 
 -10   4   2      223.89      225.58      6.08 o 
  -9   4   2      296.79      280.60      5.82 o 
  -8   4   2      108.49       93.40      2.56 o 
  -7   4   2      245.18      219.34      4.37 o 
  -6   4   2       64.49       61.77      1.74 o 
  -5   4   2       45.08       53.12      1.73 o 
  -4   4   2       62.43       66.99      1.57 o 
  -3   4   2      269.48      283.36      6.02 o 
  -2   4   2      271.21      250.05      4.45 o 
  -1   4   2        1.31        1.44      0.79 o 
   0   4   2       91.24       95.50      5.69 o 
   1   4   2       51.74       51.55      1.19 o 
   2   4   2      340.73      332.49      4.63 o 
   3   4   2      176.06      159.45      3.44 o 
   4   4   2     1174.22     1073.97     17.77 o 
   5   4   2       55.49       60.96      1.90 o 
   6   4   2     1320.46     1343.65     22.12 o 
   7   4   2       24.61       14.55      1.24 o 
   8   4   2       17.79       13.72      1.50 o 
   9   4   2        0.05        1.02      2.17 o 
  10   4   2     1825.58     1877.58     45.62 o 
  11   4   2       49.74       56.64      6.52 o 
  12   4   2       13.75       19.00      3.30 o 
  13   4   2       75.49       60.62      4.62 o 
 -12   5   2       54.39       50.99      4.95 o 
 -11   5   2     1390.41     1493.03     40.34 o 
 -10   5   2       44.46       60.60      3.73 o 
  -9   5   2        5.50        5.14      2.32 o 
  -8   5   2      384.48      367.21      8.36 o 
  -7   5   2      141.28      144.16      4.12 o 
  -6   5   2     1060.66     1052.54     19.50 o 
  -5   5   2     1416.72     1458.30     26.22 o 
  -4   5   2      313.71      318.50      7.92 o 
  -3   5   2      141.73      143.66      4.54 o 
  -2   5   2       44.43       48.30      2.61 o 
  -1   5   2     2240.08     2216.41     36.60 o 
   0   5   2      136.38      130.06      4.45 o 
   1   5   2      222.76      235.20      5.02 o 
   2   5   2      265.44      253.43      5.54 o 
   3   5   2      171.23      158.10      3.85 o 
   4   5   2      333.98      322.49      7.31 o 
   5   5   2      302.01      304.53      6.30 o 
   6   5   2       13.00        8.74      1.81 o 
   7   5   2      905.68      925.96     18.36 o 
   8   5   2       20.86       18.08      4.04 o 
   9   5   2       10.31       11.06      2.72 o 
  10   5   2        0.02        4.23      5.44 o 
  11   5   2       23.63       22.45      3.71 o 
 -10   6   2       10.57        9.27      3.71 o 
  -9   6   2       23.27       25.23      3.76 o 
  -8   6   2      331.00      351.73     11.81 o 
  -7   6   2       34.49       26.14      3.32 o 
  -6   6   2      229.76      243.35      6.85 o 
  -5   6   2        0.00        1.95      2.44 o 
  -4   6   2      386.70      377.74     16.91 o 
  -3   6   2       62.35       66.02      4.78 o 
  -2   6   2      493.30      514.35     11.24 o 
  -1   6   2       38.49       46.75      3.38 o 
   0   6   2      161.70      175.91      6.19 o 
   1   6   2        4.68        7.05      2.04 o 
   2   6   2      309.10      320.72      9.06 o 
   3   6   2        0.05        2.28      3.96 o 
   4   6   2      748.69      783.21     18.67 o 
   5   6   2      273.01      296.66     10.34 o 
   6   6   2       13.02       11.02      2.68 o 
   7   6   2       59.36       67.03      5.07 o 
   8   6   2      172.03      156.04      6.72 o 
  -5   7   2       56.90       53.31      4.04 o 
  -4   7   2        9.80       10.30      5.94 o 
  -3   7   2       83.36       93.12      5.44 o 
  -2   7   2       97.47       90.10     10.23 o 
  -1   7   2        0.55        0.50      4.37 o 
   0   7   2       80.49       87.67      4.99 o 
   1   7   2      577.63      643.07     19.08 o 
   2   7   2      124.76      125.18     13.03 o 
   3   7   2       12.95        9.23      2.96 o 
   4   7   2       32.33       23.53      3.37 o 
 -17   0   3        0.90        5.11      2.64 o 
 -15   0   3      647.32      666.73     17.98 o 
 -13   0   3      384.14      393.83     10.72 o 
 -11   0   3      636.35      620.04     12.87 o 
  -9   0   3      308.52      259.37      4.45 o 
  -7   0   3     2873.51     3281.01     45.54 o 
  -5   0   3     1782.68     1814.41     26.07 o 
  -3   0   3      848.44      787.83     11.55 o 
  -1   0   3      488.82      444.16      8.58 o 
   1   0   3     5576.55     5576.70    101.14 o 
   3   0   3       17.18       14.68      0.49 o 
   5   0   3      542.38      455.21      6.60 o 
   7   0   3      348.68      366.78      6.10 o 
   9   0   3     2478.06     2425.04     46.86 o 
  11   0   3       19.25       19.30      1.81 o 
  13   0   3      920.11      959.92     23.76 o 
  15   0   3      151.25      162.35      7.09 o 
 -17   1   3      136.26      148.47      5.40 o 
 -16   1   3       66.83       72.94      3.24 o 
 -15   1   3      288.06      276.78      7.10 o 
 -14   1   3      132.74      138.51      4.04 o 
 -13   1   3        7.99        8.24      1.24 o 
 -12   1   3       15.48       14.74      1.40 o 
 -11   1   3      320.16      332.74      5.60 o 
 -10   1   3      344.34      319.81      4.72 o 
  -9   1   3       20.68       29.31      0.99 o 
  -8   1   3      633.29      757.36      8.57 o 
  -7   1   3        0.28        0.91      0.35 o 
  -6   1   3     4663.62     4686.25     68.93 o 
  -5   1   3      791.24      760.84      8.39 o 
  -4   1   3      534.32      511.89      5.07 o 
  -3   1   3       51.32       40.02      0.52 o 
  -2   1   3     3449.02     3535.65     36.25 o 
  -1   1   3     8395.81     8167.44    230.13 o 
   0   1   3      888.69      786.19      9.15 o 
   3   1   3      821.74      935.00     10.06 o 
   4   1   3     1891.58     1926.30     26.40 o 
   5   1   3        8.85        7.46      0.66 o 
   6   1   3     1085.86      981.12     10.58 o 
   7   1   3       11.72       12.23      0.67 o 
   8   1   3       81.76       70.07      1.81 o 
   9   1   3      255.69      265.23      3.64 o 
  10   1   3      714.07      707.74      9.57 o 
  11   1   3        4.44        3.22      1.17 o 
  12   1   3     1111.04     1145.27     18.67 o 
  13   1   3      152.34      143.17      3.95 o 
  14   1   3       64.94       62.38      2.77 o 
  15   1   3      142.96      151.83      5.27 o 
 -17   2   3       26.99       29.91      3.80 o 
 -16   2   3       12.28        6.84      2.44 o 
 -15   2   3      692.35      697.26     19.30 o 
 -14   2   3       67.50       65.29      3.03 o 
 -13   2   3       38.04       35.50      1.75 o 
 -12   2   3      227.88      233.53      4.90 o 
 -11   2   3      925.72      932.05     30.77 o 
 -10   2   3       56.55       50.86      4.78 o 
  -9   2   3       76.33       67.86      1.34 o 
  -8   2   3        7.36        8.94      0.63 o 
  -7   2   3      810.69      852.91      9.73 o 
  -6   2   3        3.94        8.25      1.15 o 
  -5   2   3       45.96       43.07      0.70 o 
  -4   2   3      145.54      140.35      3.05 o 
  -3   2   3     4609.06     4584.32     73.83 o 
  -2   2   3      108.09       92.39      1.73 o 
  -1   2   3     5977.57     6186.11    109.06 o 
   0   2   3      107.89      117.03      1.50 o 
   1   2   3     1703.62     1743.39     29.04 o 
   2   2   3     2600.36     2845.14     67.07 o 
   3   2   3     3497.31     3570.40     91.82 o 
   4   2   3      167.30      185.31      2.39 o 
   5   2   3        6.69        2.89      0.49 o 
   6   2   3        0.00        0.12      0.49 o 
   7   2   3     1433.88     1416.60     15.81 o 
   8   2   3        7.55        6.87      1.90 o 
   9   2   3      820.34      772.89      9.78 o 
  10   2   3       45.28       49.27      1.69 o 
  11   2   3      309.38      286.40      5.44 o 
  12   2   3       23.38       21.75      2.39 o 
  13   2   3      203.08      217.46      8.25 o 
  14   2   3      174.92      172.10     12.37 o 
 -16   3   3        1.08       -0.03      2.84 o 
 -15   3   3       55.63       47.29      5.69 o 
 -14   3   3      298.92      267.90      8.33 o 
 -13   3   3        9.50        4.93      1.45 o 
 -12   3   3      768.35      797.57     27.22 o 
 -11   3   3      397.77      429.39      7.60 o 
 -10   3   3       16.30       10.17      1.27 o 
  -9   3   3      717.37      728.04     10.58 o 
  -8   3   3      875.82      882.49     10.41 o 
  -7   3   3       20.28       22.19      0.87 o 
  -6   3   3      603.27      613.02      8.91 o 
  -5   3   3       45.38       43.10      0.99 o 
  -4   3   3      463.61      440.37      7.59 o 
  -3   3   3      514.61      522.77      5.28 o 
  -2   3   3       18.28       17.69      0.99 o 
  -1   3   3       53.14       61.25      0.99 o 
   0   3   3     1688.28     1769.31     19.97 o 
   1   3   3       13.44       20.83      0.63 o 
   2   3   3      671.21      617.46      7.89 o 
   3   3   3        2.28        1.81      0.82 o 
   4   3   3      583.20      572.65      8.24 o 
   5   3   3        2.16        3.97      0.66 o 
   6   3   3      883.60      885.09     11.88 o 
   7   3   3       75.79       71.10      4.78 o 
   8   3   3       14.19       18.28      2.47 o 
   9   3   3        2.71        5.52      1.65 o 
  10   3   3       66.08       51.48      2.51 o 
  11   3   3      457.21      462.36      9.55 o 
  12   3   3      363.84      391.47     20.87 o 
  13   3   3      279.58      284.91      9.43 o 
 -15   4   3       50.00       45.56      4.68 o 
 -14   4   3       38.38       37.36      3.42 o 
 -13   4   3      177.53      178.81      5.71 o 
 -12   4   3      101.39      108.40      4.24 o 
 -11   4   3      231.67      223.07      5.69 o 
 -10   4   3       60.82       67.21      2.49 o 
  -9   4   3      579.02      562.49      9.82 o 
  -8   4   3      108.13      111.14      2.56 o 
  -7   4   3        0.39        0.23      0.82 o 
  -6   4   3       80.05       84.49      2.33 o 
  -5   4   3      145.52      142.78      2.97 o 
  -4   4   3      199.22      194.88      3.15 o 
  -3   4   3     1431.32     1425.84     19.31 o 
  -2   4   3      249.94      238.35      4.20 o 
  -1   4   3      220.66      214.00      3.21 o 
   0   4   3       59.89       68.00      1.69 o 
   1   4   3        7.90        7.23      0.99 o 
   2   4   3        1.80       -0.43      0.63 o 
   3   4   3        5.56        5.17      0.75 o 
   4   4   3      700.06      678.96     10.14 o 
   5   4   3      822.90      919.33     13.20 o 
   6   4   3      169.23      167.70      3.60 o 
   7   4   3       13.72       18.43      1.55 o 
   8   4   3        0.00       -1.40      1.90 o 
   9   4   3      826.20      846.11     18.85 o 
  10   4   3       13.02       10.84      2.42 o 
  11   4   3      155.19      158.05      6.10 o 
  12   4   3      334.99      326.25      9.95 o 
 -13   5   3      122.35      139.18     11.88 o 
 -12   5   3      152.64      135.76      5.54 o 
 -11   5   3       28.92       23.27      2.96 o 
 -10   5   3      639.55      641.02     15.02 o 
  -9   5   3        0.11        3.66      2.04 o 
  -8   5   3       75.66       66.57      3.96 o 
  -7   5   3        8.01        7.91      1.66 o 
  -6   5   3      428.13      433.10      8.78 o 
  -5   5   3      503.16      527.19      8.86 o 
  -4   5   3      361.82      338.16      6.46 o 
  -3   5   3       74.82       69.87      5.28 o 
  -2   5   3        0.88       -0.29      2.47 o 
  -1   5   3     1464.74     1477.08     33.53 o 
   0   5   3      729.83      716.94     16.83 o 
   1   5   3      491.03      503.84      9.21 o 
   2   5   3       82.19       85.11      2.97 o 
   3   5   3       50.13       49.86      2.37 o 
   4   5   3      117.00      108.55      3.61 o 
   5   5   3       16.51       16.57      1.87 o 
   6   5   3      156.20      193.40      4.77 o 
   7   5   3       16.24       12.33      2.13 o 
   8   5   3        0.36        1.19      2.89 o 
   9   5   3       43.82       41.32      3.05 o 
  10   5   3       73.99       79.47      4.67 o 
 -10   6   3       45.79       40.43      5.26 o 
  -9   6   3      210.63      197.65      8.58 o 
  -8   6   3      191.50      187.78      7.67 o 
  -7   6   3      223.04      244.75      8.73 o 
  -6   6   3      221.24      212.84      7.09 o 
  -5   6   3      171.37      132.63      4.80 o 
  -4   6   3       21.95       17.57      2.86 o 
  -3   6   3      434.55      425.03      9.04 o 
  -2   6   3       59.96       60.42      2.93 o 
  -1   6   3      998.46     1043.24     19.33 o 
   0   6   3        2.15        3.86      1.81 o 
   1   6   3      110.63      124.40      5.77 o 
   2   6   3        2.86        4.38      2.97 o 
   3   6   3      346.51      364.72     11.71 o 
   4   6   3      300.94      317.45      8.80 o 
   5   6   3      221.81      221.05      8.11 o 
   6   6   3        0.49       -1.46      3.48 o 
   7   6   3      389.45      438.64     13.77 o 
   8   6   3      237.45      222.97     10.03 o 
  -5   7   3       10.47       16.63      4.11 o 
  -4   7   3       42.02       31.06      5.28 o 
  -3   7   3       39.88       37.19      3.59 o 
  -2   7   3      111.92      114.13      5.60 o 
  -1   7   3       60.48       54.75      4.26 o 
   0   7   3      104.24      108.64      5.07 o 
   1   7   3      142.68      139.78      5.86 o 
   2   7   3        6.63        4.70      3.38 o 
   3   7   3      151.12      148.35     21.70 o 
 -16   0   4     1412.95     1413.15     44.55 o 
 -14   0   4       57.89       65.50      3.63 o 
 -12   0   4      103.06       96.19      3.13 o 
 -10   0   4      257.76      224.88      4.29 o 
  -8   0   4     2946.01     2945.26     42.90 o 
  -6   0   4     3775.18     3938.83     64.02 o 
  -4   0   4     5267.67     5240.45     89.59 o 
  -2   0   4     1548.77     1398.79     19.30 o 
   2   0   4       65.21       51.48      0.99 o 
   4   0   4      365.95      443.66      6.60 o 
   6   0   4       33.93       35.97      1.15 o 
   8   0   4       66.95       59.56      1.81 o 
  10   0   4      154.38      153.44      4.12 o 
  12   0   4      656.25      683.06     17.49 o 
  14   0   4      665.17      724.64     27.06 o 
 -17   1   4      156.02      166.81      5.88 o 
 -16   1   4       55.65       61.05      4.04 o 
 -15   1   4        0.89        1.78      1.90 o 
 -14   1   4        3.32        2.89      1.32 o 
 -13   1   4      192.04      195.77      3.92 o 
 -12   1   4      252.12      236.53      4.12 o 
 -11   1   4     1146.50     1096.75     17.48 o 
 -10   1   4      189.45      184.11      6.52 o 
  -9   1   4        7.95        7.09      0.55 o 
  -8   1   4       11.82        7.27      0.47 o 
  -7   1   4       82.04       70.87      1.05 o 
  -6   1   4      401.80      397.57      3.90 o 
  -5   1   4     2858.50     2824.50     51.64 o 
  -4   1   4       80.71      109.52      1.40 o 
  -3   1   4      782.01      767.25      7.76 o 
  -2   1   4     1538.86     1600.39     17.94 o 
  -1   1   4    20368.44    19717.76    811.43 o 
   0   1   4       21.52       18.81      0.47 o 
   1   1   4      256.23      304.40      3.24 o 
   2   1   4      537.90      569.84      8.91 o 
   3   1   4     2548.67     2606.62     42.49 o 
   4   1   4     1404.52     1471.65     20.13 o 
   5   1   4     1567.36     1617.44     17.17 o 
   6   1   4      120.63      135.69      2.20 o 
   7   1   4      546.60      500.81      7.75 o 
   8   1   4     1268.38     1298.84     16.03 o 
   9   1   4      804.67      784.07     10.31 o 
  10   1   4      288.87      288.01      4.55 o 
  11   1   4      169.69      170.74      3.66 o 
  12   1   4      430.85      462.95      9.30 o 
  13   1   4      273.30      274.75      7.33 o 
  14   1   4       40.76       41.45      3.79 o 
 -17   2   4       28.80       24.06      4.12 o 
 -16   2   4      511.04      535.87     16.12 o 
 -15   2   4        3.01        1.96      2.04 o 
 -14   2   4       85.32       95.41      3.73 o 
 -13   2   4      276.70      284.27      9.73 o 
 -12   2   4      895.51      820.92     16.58 o 
 -11   2   4      690.89      716.88     16.42 o 
 -10   2   4     1452.47     1370.22     18.20 o 
  -9   2   4      292.83      272.92      5.36 o 
  -8   2   4      399.53      353.40      4.55 o 
  -7   2   4      131.70      140.08      1.75 o 
  -6   2   4      110.59      118.67      1.43 o 
  -5   2   4      120.35      147.96      1.62 o 
  -4   2   4       38.53       64.25      1.15 o 
  -3   2   4     1602.08     1711.87     18.73 o 
  -2   2   4     3392.33     3477.89     35.46 o 
  -1   2   4      122.31      104.83      1.40 o 
   0   2   4        6.94        7.27      0.35 o 
   1   2   4       18.79       24.11      0.99 o 
   2   2   4     5137.24     5108.87     84.39 o 
   3   2   4      757.06      794.69     20.87 o 
   4   2   4     1684.61     1726.50     21.76 o 
   5   2   4        3.95        8.47      0.82 o 
   6   2   4     3138.97     3247.53     46.46 o 
   7   2   4       32.13       28.47      0.99 o 
   8   2   4      952.66      898.08     13.67 o 
   9   2   4      185.05      173.03      3.56 o 
  10   2   4      100.93       92.37      3.13 o 
  11   2   4      119.81      122.86      3.91 o 
  12   2   4       27.16       22.40      2.31 o 
  13   2   4      245.16      249.07      7.09 o 
  14   2   4      429.93      417.22     12.90 o 
 -16   3   4       63.88       65.35      5.47 o 
 -15   3   4       33.23       37.68      4.12 o 
 -14   3   4      121.21      113.95      6.93 o 
 -13   3   4      293.65      322.95      7.28 o 
 -12   3   4     1507.18     1549.22     33.33 o 
 -11   3   4     1560.91     1539.00     24.29 o 
 -10   3   4     2731.65     2699.76     45.04 o 
  -9   3   4        5.72        6.11      0.82 o 
  -8   3   4      120.43      102.87      4.12 o 
  -7   3   4      554.60      531.59      6.46 o 
  -6   3   4      174.51      161.96      2.51 o 
  -5   3   4      545.27      501.16      9.32 o 
  -4   3   4      686.52      693.68      7.21 o 
  -3   3   4        1.76        4.29      0.44 o 
  -2   3   4      376.27      337.81      5.03 o 
  -1   3   4     2059.61     1961.57     40.84 o 
   0   3   4     1282.78     1336.51     23.68 o 
   1   3   4        0.28        0.11      0.52 o 
   2   3   4      269.99      271.62      4.01 o 
   3   3   4      476.03      398.88      5.61 o 
   4   3   4        7.07        6.21      1.48 o 
   5   3   4      357.89      355.86      6.19 o 
   6   3   4       11.49       13.50      1.27 o 
   7   3   4      352.58      318.64      8.25 o 
   8   3   4      332.91      330.27      6.26 o 
   9   3   4      294.69      284.31      5.87 o 
  10   3   4      929.44      926.02     18.78 o 
  11   3   4      256.53      251.96      6.81 o 
  12   3   4       77.06       65.63      4.01 o 
  13   3   4        0.52        3.04      2.22 o 
 -15   4   4       97.24       81.19      5.87 o 
 -14   4   4      222.48      213.90      7.25 o 
 -13   4   4       67.65       56.53      3.14 o 
 -12   4   4       20.74       19.16      4.21 o 
 -11   4   4      241.24      225.55      5.59 o 
 -10   4   4       32.75       38.72      2.13 o 
  -9   4   4      612.90      582.21      9.56 o 
  -8   4   4     2916.47     2910.79     41.71 o 
  -7   4   4      264.07      248.20      4.78 o 
  -6   4   4      284.18      261.44      4.32 o 
  -5   4   4       58.87       56.80      3.46 o 
  -4   4   4     2793.97     2740.56     38.36 o 
  -3   4   4       49.76       44.48      3.71 o 
  -2   4   4      117.36      120.76      2.21 o 
  -1   4   4        1.35        3.23      1.24 o 
   0   4   4      634.17      584.42      8.04 o 
   1   4   4      471.07      500.51      8.26 o 
   2   4   4      219.27      193.07      3.96 o 
   3   4   4      376.37      350.24      8.33 o 
   4   4   4       33.57       37.67      1.62 o 
   5   4   4       20.03       11.60      1.15 o 
   6   4   4       17.25       14.08      2.06 o 
   7   4   4       22.73       19.80      1.57 o 
   8   4   4      621.86      634.10     12.09 o 
   9   4   4       97.57      100.73      3.87 o 
  10   4   4      189.37      197.92      6.87 o 
  11   4   4        1.05        2.58      2.26 o 
  12   4   4      139.37      137.35      8.38 o 
 -13   5   4      416.05      394.46     14.16 o 
 -12   5   4      125.71      119.49      5.91 o 
 -11   5   4       23.97       20.76      3.03 o 
 -10   5   4      233.58      230.33      7.06 o 
  -9   5   4       54.28       56.13      3.22 o 
  -8   5   4       72.77       62.77      2.37 o 
  -7   5   4      196.13      194.53      5.07 o 
  -6   5   4      372.89      348.09      6.62 o 
  -5   5   4      277.62      274.93      5.79 o 
  -4   5   4      232.10      240.21      4.92 o 
  -3   5   4      704.37      710.82     13.17 o 
  -2   5   4        4.91        5.42      1.57 o 
  -1   5   4      245.13      223.80      7.26 o 
   0   5   4      483.25      496.35     10.01 o 
   1   5   4       14.30       12.31      1.32 o 
   2   5   4      725.01      739.30     14.45 o 
   3   5   4      199.12      205.07      5.07 o 
   4   5   4      351.51      332.96      7.93 o 
   5   5   4      367.13      360.85      7.80 o 
   6   5   4       56.86       45.75      2.58 o 
   7   5   4      137.25      133.76      5.15 o 
   8   5   4      406.54      429.63     12.61 o 
   9   5   4       12.03        4.48      2.59 o 
  10   5   4      123.09      125.56     10.31 o 
 -10   6   4      101.26      111.98      6.10 o 
  -9   6   4       21.16       18.13      2.81 o 
  -8   6   4       18.48       19.73      2.65 o 
  -7   6   4       16.66       13.00      2.62 o 
  -6   6   4        4.77        4.09      2.26 o 
  -5   6   4       70.68       69.80      3.66 o 
  -4   6   4      213.83      225.96      6.27 o 
  -3   6   4        4.86        3.18      2.12 o 
  -2   6   4       54.61       51.25      3.01 o 
  -1   6   4      111.98      106.51      6.02 o 
   0   6   4      276.19      301.72      7.47 o 
   1   6   4        0.01       -1.13      2.29 o 
   2   6   4     2287.68     2492.09     56.59 o 
   3   6   4        2.16        2.65      2.65 o 
   4   6   4      221.96      236.69      9.52 o 
   5   6   4      102.60       88.10      4.37 o 
   6   6   4      894.24      929.09     37.33 o 
   7   6   4        0.12        0.33      4.08 o 
  -5   7   4       44.48       44.22      4.08 o 
  -4   7   4       78.71       79.56      7.59 o 
  -3   7   4      138.45      126.40      6.00 o 
  -2   7   4       72.71       74.85      5.19 o 
  -1   7   4        1.33        2.38      3.46 o 
   0   7   4      190.98      187.51      9.07 o 
   1   7   4      442.17      477.57     15.80 o 
   2   7   4        9.15        2.80      3.56 o 
 -17   0   5      107.67      118.30      6.27 o 
 -15   0   5      200.39      200.46      8.58 o 
 -13   0   5      563.27      513.95     14.85 o 
 -11   0   5     2285.38     2296.02     43.56 o 
  -9   0   5     2428.38     2568.09     51.64 o 
  -7   0   5     1542.83     1594.47     22.27 o 
  -5   0   5     2603.19     2695.63     39.60 o 
  -3   0   5     6382.71     6217.20    129.85 o 
   1   0   5      118.19       91.57      1.65 o 
   3   0   5      503.39      487.38      7.26 o 
   5   0   5       55.79       58.24      1.65 o 
   7   0   5        2.40        5.44      0.99 o 
   9   0   5       90.56       92.07      2.97 o 
  11   0   5       30.98       27.72      2.64 o 
  13   0   5      279.70      282.79     12.21 o 
 -18   1   5      404.49      422.05     14.56 o 
 -17   1   5      318.40      356.40     10.88 o 
 -16   1   5       47.81       41.76      2.84 o 
 -15   1   5      123.16      103.83      4.70 o 
 -14   1   5      178.71      196.65      5.25 o 
 -13   1   5     1024.38      969.96     18.25 o 
 -12   1   5      878.77      828.22     13.38 o 
 -11   1   5       12.57       10.18      0.67 o 
 -10   1   5        2.61        1.96      0.55 o 
  -9   1   5      328.14      317.36      7.26 o 
  -8   1   5     2332.93     2450.02     31.39 o 
  -7   1   5     1055.99     1064.89     15.18 o 
  -6   1   5     3667.04     3938.43     41.13 o 
  -5   1   5     2004.31     2176.41     20.68 o 
  -4   1   5     4007.71     4100.03     47.31 o 
  -3   1   5       95.27       85.17      1.15 o 
  -2   1   5     4787.28     4619.06     62.76 o 
  -1   1   5      970.63      989.21     13.94 o 
   0   1   5       18.77       12.54      0.40 o 
   1   1   5        0.43        0.79      0.27 o 
   2   1   5      757.57      826.47     12.70 o 
   3   1   5     2563.74     2868.54     48.84 o 
   4   1   5     1538.31     1567.07     32.01 o 
   5   1   5       35.53       27.84      1.65 o 
   6   1   5      247.10      225.75      6.19 o 
   7   1   5      766.37      776.61     12.79 o 
   8   1   5      354.23      356.79      5.17 o 
   9   1   5      201.31      197.22      4.02 o 
  10   1   5      108.61      107.73      3.96 o 
  11   1   5      311.18      315.68      6.26 o 
  12   1   5       46.29       49.87      5.20 o 
  13   1   5      180.06      165.43      8.74 o 
  14   1   5      245.75      246.52      7.70 o 
 -17   2   5       64.02       57.30      3.80 o 
 -16   2   5        1.33        1.38      2.27 o 
 -15   2   5      303.91      311.50      9.27 o 
 -14   2   5       26.30       18.38      1.77 o 
 -13   2   5       67.62       66.09      2.27 o 
 -12   2   5      557.65      535.51      9.77 o 
 -11   2   5     2444.99     2460.67     67.48 o 
 -10   2   5       59.77       58.63      1.90 o 
  -9   2   5      490.90      496.58      8.00 o 
  -8   2   5      356.40      389.59      4.98 o 
  -7   2   5      856.05      838.68      9.55 o 
  -6   2   5       71.14       77.80      1.10 o 
  -5   2   5      559.97      594.16     10.15 o 
  -4   2   5       47.61       42.43      0.75 o 
  -3   2   5       94.77      112.83      1.40 o 
  -2   2   5      162.63      172.87      3.13 o 
  -1   2   5      416.85      436.38      7.01 o 
   0   2   5      123.12      118.88      1.45 o 
   1   2   5      606.32      594.30      6.59 o 
   2   2   5       23.27       41.81      0.91 o 
   3   2   5     1029.16     1006.53     13.41 o 
   4   2   5      175.26      192.71      3.17 o 
   5   2   5      167.21      159.86      2.73 o 
   6   2   5       37.74       34.30      1.57 o 
   7   2   5      387.76      376.43      7.18 o 
   8   2   5        5.19        3.96      1.03 o 
   9   2   5      671.49      660.38     16.50 o 
  10   2   5      515.48      529.81     13.45 o 
  11   2   5       79.67       76.55      3.17 o 
  12   2   5       78.83       80.25      6.85 o 
  13   2   5      551.15      573.34     16.76 o 
 -16   3   5        5.13        4.08      2.77 o 
 -15   3   5       21.50       16.51      2.72 o 
 -14   3   5      337.91      312.13      7.84 o 
 -13   3   5       69.21       61.45      3.22 o 
 -12   3   5       59.62       67.68      2.37 o 
 -11   3   5        9.19       13.09      1.40 o 
 -10   3   5      304.85      316.80      5.70 o 
  -9   3   5      749.67      743.64     15.92 o 
  -8   3   5     1204.29     1172.85     20.46 o 
  -7   3   5        5.64        5.09      0.82 o 
  -6   3   5      142.54      124.76      1.98 o 
  -5   3   5      934.74      952.90     10.59 o 
  -4   3   5      997.94      955.11     10.22 o 
  -3   3   5      975.51     1063.25     13.58 o 
  -2   3   5     1297.20     1266.79     14.85 o 
  -1   3   5     1151.88     1211.55     25.24 o 
   0   3   5       63.67       59.30      1.81 o 
   1   3   5       38.06       37.36      2.56 o 
   2   3   5       46.26       35.34      1.45 o 
   3   3   5        2.22        1.10      1.73 o 
   4   3   5      428.79      408.44      6.35 o 
   5   3   5       40.08       31.62      2.56 o 
   6   3   5      111.30      116.14      3.88 o 
   7   3   5        8.86        6.25      2.47 o 
   8   3   5       20.09       22.19      1.94 o 
   9   3   5        5.96        8.15      1.46 o 
  10   3   5       69.44       59.96      2.77 o 
  11   3   5        4.30        3.98      1.86 o 
  12   3   5      235.96      230.27      8.91 o 
 -15   4   5      208.18      201.54      9.98 o 
 -14   4   5       55.75       53.04      3.88 o 
 -13   4   5       35.35       28.22      2.89 o 
 -12   4   5        3.83        4.11      2.39 o 
 -11   4   5      346.34      341.65      9.57 o 
 -10   4   5       18.46       19.47      1.74 o 
  -9   4   5     1010.95      973.77     15.92 o 
  -8   4   5       11.88       10.25      1.19 o 
  -7   4   5      334.30      302.68      6.02 o 
  -6   4   5        3.81        6.94      1.10 o 
  -5   4   5      908.49      891.88     12.60 o 
  -4   4   5      202.22      183.43      3.24 o 
  -3   4   5     2484.48     2524.55     37.10 o 
  -2   4   5      293.74      312.53      4.61 o 
  -1   4   5     1291.01     1366.58     21.97 o 
   0   4   5      282.15      250.12      4.41 o 
   1   4   5     2438.80     2423.80     41.45 o 
   2   4   5      358.17      365.73      6.47 o 
   3   4   5       85.99       67.15      2.04 o 
   4   4   5      261.15      262.11      4.83 o 
   5   4   5      234.79      230.58      4.39 o 
   6   4   5      629.80      604.54     12.95 o 
   7   4   5        0.11        2.08      1.10 o 
   8   4   5      143.01      136.77      4.70 o 
   9   4   5       89.10       83.09      4.29 o 
  10   4   5      187.83      178.95      6.53 o 
  11   4   5       86.70       95.08      8.58 o 
 -13   5   5      134.43      129.58      6.78 o 
 -12   5   5        3.82        5.21      2.65 o 
 -11   5   5       70.66       66.10      5.77 o 
 -10   5   5        0.16        1.56      1.77 o 
  -9   5   5        5.15        5.67      1.50 o 
  -8   5   5      263.76      227.33      5.00 o 
  -7   5   5      184.34      167.89      3.90 o 
  -6   5   5      412.84      434.88      8.10 o 
  -5   5   5      603.32      598.48     11.14 o 
  -4   5   5      132.24      127.86      3.12 o 
  -3   5   5       75.07       73.77      2.96 o 
  -2   5   5      114.09      120.64      3.49 o 
  -1   5   5      489.23      470.05     11.30 o 
   0   5   5      431.78      407.82      8.62 o 
   1   5   5        0.00        0.13      2.14 o 
   2   5   5        0.38        2.05      1.73 o 
   3   5   5        1.70        2.87      1.74 o 
   4   5   5      312.12      325.51      7.97 o 
   5   5   5       22.92       26.17      3.88 o 
   6   5   5       12.46       12.58      2.10 o 
   7   5   5      120.21      121.20      5.03 o 
   8   5   5        9.61       -2.54      4.29 o 
   9   5   5      166.99      156.92      6.68 o 
 -10   6   5      143.03      160.82      6.00 o 
  -9   6   5       54.54       61.78      3.67 o 
  -8   6   5      124.65      133.79      5.53 o 
  -7   6   5        1.94        2.54      3.38 o 
  -6   6   5       10.72       12.66      2.22 o 
  -5   6   5      562.69      596.84     14.35 o 
  -4   6   5       25.07       23.98      6.85 o 
  -3   6   5       28.09       27.27      3.22 o 
  -2   6   5        8.58        6.26      2.46 o 
  -1   6   5      121.14      103.45      5.50 o 
   0   6   5       13.56       19.88      2.86 o 
   1   6   5      433.46      453.73     13.58 o 
   2   6   5       58.10       64.43      4.13 o 
   3   6   5      468.67      465.46     15.55 o 
   4   6   5        0.59        2.79      3.55 o 
   5   6   5       57.92       60.37      5.36 o 
   6   6   5        0.39        1.54      8.17 o 
  -4   7   5      123.72      113.93      5.60 o 
  -3   7   5      293.48      289.06     10.73 o 
  -2   7   5      220.95      237.50      9.24 o 
  -1   7   5      442.96      454.16     14.73 o 
   0   7   5       21.71       16.56      3.73 o 
 -18   0   6      192.77      174.40      8.74 o 
 -16   0   6      531.12      539.19     18.31 o 
 -14   0   6     1715.64     1601.24     48.34 o 
 -12   0   6       16.95       20.13      1.81 o 
 -10   0   6        2.55        0.82      0.49 o 
  -8   0   6      205.30      166.48      3.30 o 
  -6   0   6       18.63       55.93      1.15 o 
  -4   0   6     3150.45     3069.17     39.10 o 
  -2   0   6       12.19       13.36      0.66 o 
   0   0   6       12.87        9.24      0.49 o 
   2   0   6     2809.42     2655.37     41.25 o 
   4   0   6      183.01      181.99      3.63 o 
   6   0   6     3428.47     3430.33     79.53 o 
   8   0   6      370.68      361.99      7.92 o 
  10   0   6      520.50      539.69     14.68 o 
  12   0   6      146.07      150.31      6.93 o 
 -18   1   6       15.33       18.17      5.03 o 
 -17   1   6       60.77       68.00      6.93 o 
 -16   1   6      166.78      166.58      5.36 o 
 -15   1   6      698.52      683.33     15.48 o 
 -14   1   6       27.44       23.78      2.27 o 
 -13   1   6      670.50      718.31     13.73 o 
 -12   1   6      594.49      555.82      9.99 o 
 -11   1   6       26.90       26.21      0.97 o 
 -10   1   6       65.39       65.00      1.66 o 
  -9   1   6     2911.46     2853.94     44.33 o 
  -8   1   6      262.14      252.42      3.14 o 
  -7   1   6       75.09       89.93      1.40 o 
  -6   1   6      190.15      171.72      1.90 o 
  -5   1   6       18.39       31.18      0.58 o 
  -4   1   6       51.86       62.20      0.82 o 
  -3   1   6        0.45        4.36      0.74 o 
  -2   1   6      301.82      290.82      2.89 o 
  -1   1   6     2883.79     3031.28     31.12 o 
   0   1   6      369.97      414.15      5.53 o 
   1   1   6     1545.59     1642.02     30.19 o 
   2   1   6     1059.56     1159.55     20.79 o 
   3   1   6      749.47      713.42     16.09 o 
   4   1   6       82.19       89.35      1.39 o 
   5   1   6      136.55      124.67      2.02 o 
   6   1   6        3.61        2.91      0.75 o 
   7   1   6       73.63       78.92      2.10 o 
   8   1   6        2.25        1.15      0.97 o 
   9   1   6     1430.75     1439.02     22.87 o 
  10   1   6      117.13      105.01      6.76 o 
  11   1   6      177.67      177.04      5.02 o 
  12   1   6       17.26       13.42      2.10 o 
  13   1   6       78.75       71.86      9.57 o 
 -17   2   6        7.71        4.95      2.70 o 
 -16   2   6      381.50      384.57     12.79 o 
 -15   2   6       10.85        8.95      2.72 o 
 -14   2   6       19.95       13.37      2.47 o 
 -13   2   6        0.13        1.48      1.05 o 
 -12   2   6     2130.56     2189.38     38.61 o 
 -11   2   6      230.64      252.03      4.51 o 
 -10   2   6      365.52      329.89      5.26 o 
  -9   2   6       31.96       36.89      1.17 o 
  -8   2   6      291.13      273.40      3.56 o 
  -7   2   6      275.31      291.72      3.38 o 
  -6   2   6      448.17      397.22      4.62 o 
  -5   2   6      209.37      248.52      3.14 o 
  -4   2   6      183.90      206.74      2.29 o 
  -3   2   6      250.62      258.80      4.29 o 
  -2   2   6      409.86      463.92      4.75 o 
  -1   2   6     1319.62     1351.65     24.91 o 
   0   2   6      155.76      174.39      4.12 o 
   1   2   6     1197.65     1253.93     24.67 o 
   2   2   6      310.37      377.31      8.99 o 
   3   2   6     1653.60     1765.86     21.44 o 
   4   2   6      476.75      506.28      7.01 o 
   5   2   6      313.07      303.79      4.36 o 
   6   2   6      772.26      803.10     11.90 o 
   7   2   6       48.00       35.64      1.74 o 
   8   2   6      719.57      695.46     11.58 o 
   9   2   6        4.60        6.70      1.74 o 
  10   2   6      169.39      155.25      7.67 o 
  11   2   6       26.37       19.53      2.31 o 
  12   2   6      606.62      633.29     14.44 o 
 -16   3   6        1.35       -1.55      2.44 o 
 -15   3   6      512.72      515.96     16.33 o 
 -14   3   6        5.34        1.81      2.39 o 
 -13   3   6      756.29      750.96     15.81 o 
 -12   3   6       67.95       66.29      2.51 o 
 -11   3   6        4.91        4.34      1.90 o 
 -10   3   6      120.77      120.11      3.01 o 
  -9   3   6     1121.87     1091.01     13.30 o 
  -8   3   6      101.94      103.62      1.92 o 
  -7   3   6      778.90      756.81      8.93 o 
  -6   3   6      221.34      217.05      2.96 o 
  -5   3   6       91.28       85.13      1.62 o 
  -4   3   6       52.12       51.98      3.22 o 
  -3   3   6       40.45       26.62      2.89 o 
  -2   3   6      268.57      279.00      3.61 o 
  -1   3   6      490.97      514.29      6.71 o 
   0   3   6      217.27      230.75      7.59 o 
   1   3   6        3.40        3.89      0.82 o 
   2   3   6      120.10      118.14      2.33 o 
   3   3   6      971.09      879.05     14.11 o 
   4   3   6       17.36       11.24      1.32 o 
   5   3   6        6.80        9.88      1.24 o 
   6   3   6        1.97       -0.91      1.17 o 
   7   3   6       25.23       24.13      1.78 o 
   8   3   6        0.02        1.44      1.46 o 
   9   3   6      921.29      948.56     19.40 o 
  10   3   6        0.09        0.63      3.71 o 
  11   3   6      109.64      101.21      4.55 o 
  12   3   6       44.64       33.75      3.35 o 
 -15   4   6       50.39       40.70      3.86 o 
 -14   4   6      217.43      211.00      7.55 o 
 -13   4   6       56.00       43.44      3.09 o 
 -12   4   6      106.88      105.17      3.71 o 
 -11   4   6      164.88      167.46      7.01 o 
 -10   4   6      398.66      392.47      7.11 o 
  -9   4   6      107.89      102.22      2.75 o 
  -8   4   6      491.51      458.29      7.11 o 
  -7   4   6        7.72        8.97      1.32 o 
  -6   4   6     1741.18     1758.15     23.87 o 
  -5   4   6        4.44        4.25      0.82 o 
  -4   4   6      915.13      936.29     14.34 o 
  -3   4   6       63.95       60.43      1.66 o 
  -2   4   6      920.99      904.59     13.94 o 
  -1   4   6        7.17        5.17      0.67 o 
   0   4   6        1.36        0.64      1.07 o 
   1   4   6        6.20       10.98      1.57 o 
   2   4   6     1564.56     1599.04     25.60 o 
   3   4   6       44.72       33.77      4.21 o 
   4   4   6      723.71      696.65     11.97 o 
   5   4   6       13.08       15.79      1.62 o 
   6   4   6     1281.55     1325.84     23.46 o 
   7   4   6       74.40       66.24      2.86 o 
   8   4   6        2.16        2.61      1.74 o 
   9   4   6       40.07       33.40      3.05 o 
  10   4   6      483.54      473.22     14.86 o 
 -13   5   6       61.47       56.54      6.93 o 
 -12   5   6        6.62        3.09      3.13 o 
 -11   5   6      170.85      160.62      5.31 o 
 -10   5   6       10.41        6.06      2.47 o 
  -9   5   6       75.12       82.71      7.18 o 
  -8   5   6        8.59        6.54      2.89 o 
  -7   5   6       55.66       47.01      2.14 o 
  -6   5   6      181.25      201.62      4.72 o 
  -5   5   6        8.57        4.29      1.43 o 
  -4   5   6       48.52       48.79      2.09 o 
  -3   5   6       97.10      110.73     10.23 o 
  -2   5   6       31.76       34.91      2.22 o 
  -1   5   6        0.06        0.19      1.72 o 
   0   5   6       14.03       11.16      1.85 o 
   1   5   6       87.62       81.80      3.10 o 
   2   5   6       55.00       52.39      2.72 o 
   3   5   6      320.16      326.18      9.03 o 
   4   5   6        0.63        2.18      1.82 o 
   5   5   6      317.04      331.80      7.99 o 
   6   5   6       35.35       32.53      2.92 o 
   7   5   6       22.84       21.07      6.43 o 
   8   5   6       56.22       60.99      4.20 o 
 -10   6   6        7.64       11.43      3.17 o 
  -9   6   6       50.06       50.07      3.35 o 
  -8   6   6       25.07       21.78      2.72 o 
  -7   6   6       53.10       54.04      3.17 o 
  -6   6   6      259.97      257.30      8.15 o 
  -5   6   6       19.21       15.77      2.30 o 
  -4   6   6       94.96      108.07      3.84 o 
  -3   6   6      127.05      108.79      4.27 o 
  -2   6   6      116.79      128.23      5.54 o 
  -1   6   6      273.80      273.57      9.01 o 
   0   6   6      222.83      230.66      7.41 o 
   1   6   6       24.96       25.88      7.34 o 
   2   6   6       12.03        7.45      3.46 o 
   3   6   6       49.16       46.84      9.24 o 
   4   6   6       19.87       15.96      4.37 o 
   5   6   6       52.19       51.69      5.03 o 
 -17   0   7      188.81      177.20      9.90 o 
 -15   0   7      276.99      289.89     11.05 o 
 -13   0   7      455.93      428.98     12.21 o 
 -11   0   7     1232.73     1167.81     27.06 o 
  -9   0   7        1.33        4.62      0.99 o 
  -7   0   7      386.14      443.17      7.26 o 
  -5   0   7       81.04       95.20      1.48 o 
  -3   0   7     4366.50     4302.14     73.26 o 
  -1   0   7     1098.71     1065.68     17.32 o 
   1   0   7     8938.84     8313.57    315.79 o 
   3   0   7      713.77      695.27     12.04 o 
   5   0   7      502.91      452.57      8.74 o 
   7   0   7     2530.64     2623.85     57.25 o 
   9   0   7     2314.47     2460.02     52.96 o 
  11   0   7      158.69      161.69      7.26 o 
 -18   1   7       95.66       95.78      4.49 o 
 -17   1   7        5.26        7.88      2.14 o 
 -16   1   7      721.87      780.31     16.26 o 
 -15   1   7       16.68       20.23      2.02 o 
 -14   1   7      291.24      294.06      9.07 o 
 -13   1   7       10.16       12.77      3.71 o 
 -12   1   7       41.36       50.47      2.80 o 
 -11   1   7      106.57       80.41      1.97 o 
 -10   1   7       34.39       29.77      1.02 o 
  -9   1   7      505.33      510.51      6.88 o 
  -8   1   7     1588.90     1645.32     20.65 o 
  -7   1   7       66.22       53.69      1.07 o 
  -6   1   7      543.81      581.02      6.66 o 
  -5   1   7       92.28      102.81      1.22 o 
  -4   1   7     2559.68     2507.07     45.95 o 
  -3   1   7     2056.06     2138.73     20.76 o 
  -2   1   7      747.64      771.04      7.68 o 
  -1   1   7      114.16      117.60      1.46 o 
   0   1   7      700.95      672.02      7.39 o 
   1   1   7     2122.39     2231.62     38.77 o 
   2   1   7     1971.42     1988.01     26.07 o 
   3   1   7       22.43       21.28      0.82 o 
   4   1   7      228.05      207.98      3.08 o 
   5   1   7      468.04      506.50     10.39 o 
   6   1   7        6.34        7.47      2.06 o 
   7   1   7        5.57        7.97      1.65 o 
   8   1   7     1342.60     1386.86     21.64 o 
   9   1   7       16.10       16.66      1.70 o 
  10   1   7      120.38      118.60      5.69 o 
  11   1   7        1.16        1.23      1.62 o 
  12   1   7      209.85      205.29      6.60 o 
 -17   2   7      189.82      200.56      7.29 o 
 -16   2   7      104.58       90.94      4.20 o 
 -15   2   7        1.08        1.21      2.14 o 
 -14   2   7        6.85        6.59      1.70 o 
 -13   2   7      244.24      232.45      5.43 o 
 -12   2   7       22.56       24.57      2.23 o 
 -11   2   7       65.68       61.74      1.90 o 
 -10   2   7      102.86       98.65      2.10 o 
  -9   2   7      561.55      537.13      7.47 o 
  -8   2   7       14.94       14.41      0.79 o 
  -7   2   7     2930.61     2909.04     35.82 o 
  -6   2   7      412.42      466.01      4.92 o 
  -5   2   7        9.15        2.78      0.55 o 
  -4   2   7      159.57      164.22      1.94 o 
  -3   2   7       76.89       74.55      1.40 o 
  -2   2   7      108.84       99.70      3.38 o 
  -1   2   7     2487.80     2484.36     38.44 o 
   0   2   7      406.70      429.89      6.64 o 
   1   2   7     1599.09     1597.44     25.49 o 
   2   2   7      334.49      338.51      6.02 o 
   3   2   7      838.35      823.17     11.57 o 
   4   2   7       25.85       33.52      2.06 o 
   5   2   7      490.98      476.58      7.21 o 
   6   2   7        0.51       -0.83      1.10 o 
   7   2   7        1.05       -0.25      1.17 o 
   8   2   7        6.29        5.32      1.57 o 
   9   2   7      442.61      435.35      9.61 o 
  10   2   7        8.92        7.40      2.35 o 
  11   2   7      652.68      682.87     16.27 o 
  12   2   7        2.97        3.73      2.29 o 
 -16   3   7      120.14      114.51     13.20 o 
 -15   3   7      195.97      202.52      6.34 o 
 -14   3   7       75.68       71.89      3.13 o 
 -13   3   7       50.43       45.54      3.79 o 
 -12   3   7      101.93       84.72      2.57 o 
 -11   3   7        0.31        0.48      1.10 o 
 -10   3   7        9.86        4.85      1.07 o 
  -9   3   7       50.29       39.79      3.46 o 
  -8   3   7      146.97      125.37      4.45 o 
  -7   3   7       62.51       69.29      1.57 o 
  -6   3   7       97.90       84.32      3.05 o 
  -5   3   7        0.36       -0.26      0.61 o 
  -4   3   7     1032.72      956.81     11.23 o 
  -3   3   7      153.19      147.27      5.20 o 
  -2   3   7     1250.75     1286.93     16.06 o 
  -1   3   7        0.04        0.16      0.47 o 
   0   3   7       59.93       61.22      1.52 o 
   1   3   7        3.72        6.10      1.10 o 
   2   3   7     1932.38     1920.86     29.53 o 
   3   3   7      138.01      120.60      2.72 o 
   4   3   7      749.35      803.23     13.74 o 
   5   3   7       20.34       19.93      1.43 o 
   6   3   7       66.75       68.61      2.27 o 
   7   3   7      288.29      296.32      6.69 o 
   8   3   7      705.81      701.17     24.25 o 
   9   3   7      220.81      209.66      6.47 o 
  10   3   7      165.90      167.31      5.83 o 
  11   3   7      178.80      191.19      6.44 o 
 -15   4   7        7.21        0.00      4.70 o 
 -14   4   7       10.42       12.67      3.63 o 
 -13   4   7       88.11       80.95      6.43 o 
 -12   4   7      256.67      248.66      7.16 o 
 -11   4   7      630.23      610.84     12.16 o 
 -10   4   7      136.87      130.41      3.29 o 
  -9   4   7      530.58      505.08      8.56 o 
  -8   4   7      495.25      502.10     11.80 o 
  -7   4   7        8.61        5.91      1.10 o 
  -6   4   7        5.11        7.06      0.91 o 
  -5   4   7      313.39      299.42      4.96 o 
  -4   4   7       66.42       71.46      3.63 o 
  -3   4   7        0.23        0.66      0.82 o 
  -2   4   7     1455.72     1491.79     18.42 o 
  -1   4   7      726.59      785.24     11.65 o 
   0   4   7       54.85       60.97      3.96 o 
   1   4   7     1788.32     1747.23     27.91 o 
   2   4   7      251.43      235.63      4.98 o 
   3   4   7      386.21      368.59     15.92 o 
   4   4   7       21.75       23.80      1.74 o 
   5   4   7      844.09      917.96     16.99 o 
   6   4   7       14.47       11.57      1.98 o 
   7   4   7      120.38      115.84      3.91 o 
   8   4   7        3.00        5.70      2.97 o 
   9   4   7      232.00      257.91      8.20 o 
 -13   5   7       57.56       54.44      4.83 o 
 -12   5   7       78.62       75.76      4.75 o 
 -11   5   7      107.04      100.25      3.76 o 
 -10   5   7      318.78      301.99      7.28 o 
  -9   5   7      280.67      255.02      6.26 o 
  -8   5   7        4.41        0.99      2.31 o 
  -7   5   7      833.32      811.44     14.87 o 
  -6   5   7      133.46      127.05      4.54 o 
  -5   5   7       38.75       39.10      1.75 o 
  -4   5   7      926.84      921.57     15.95 o 
  -3   5   7       29.23       29.04      2.35 o 
  -2   5   7       70.76       79.87      7.92 o 
  -1   5   7       30.05       24.53      2.44 o 
   0   5   7       32.55       33.91      2.64 o 
   1   5   7        0.48        3.23      1.49 o 
   2   5   7       64.32       52.23      3.55 o 
   3   5   7        7.66       10.53      2.01 o 
   4   5   7      679.40      716.19     18.25 o 
   5   5   7       81.44       73.07      4.62 o 
   6   5   7      242.18      244.09      8.88 o 
   7   5   7       53.04       45.36      4.61 o 
 -10   6   7       16.04       13.01      3.96 o 
  -9   6   7       48.54       49.98      3.17 o 
  -8   6   7       78.31       76.48      4.04 o 
  -7   6   7      290.91      310.15      9.55 o 
  -6   6   7        0.83       -0.79      2.20 o 
  -5   6   7      447.75      430.40     12.33 o 
  -4   6   7      145.03      140.26      5.28 o 
  -3   6   7      412.60      425.17     11.32 o 
  -2   6   7       12.02       12.10      3.36 o 
  -1   6   7      679.10      709.52     25.90 o 
   0   6   7        0.10       -1.00      3.01 o 
   1   6   7      119.13      130.89      6.12 o 
   2   6   7      161.76      168.97      7.99 o 
   3   6   7       13.53       17.83      3.14 o 
   4   6   7       44.17       36.98      3.78 o 
 -18   0   8       50.72       48.84      6.27 o 
 -16   0   8       24.32       13.20      3.46 o 
 -14   0   8        5.40        8.25      1.98 o 
 -12   0   8      911.08      944.08     23.92 o 
 -10   0   8       37.34       26.73      1.65 o 
  -8   0   8      749.89      757.97     12.70 o 
  -6   0   8      979.49      941.93     14.02 o 
  -4   0   8      170.02      174.56      2.64 o 
  -2   0   8      827.00      769.68     12.21 o 
   0   0   8     1567.62     1538.05     27.88 o 
   2   0   8       17.01       17.49      0.99 o 
   4   0   8      642.07      659.63     20.13 o 
   6   0   8     2398.62     2421.41     47.68 o 
   8   0   8     1305.02     1332.47     36.30 o 
  10   0   8      515.03      535.89     22.77 o 
  12   0   8      679.52      628.95     27.22 o 
 -18   1   8      406.42      466.13     13.99 o 
 -17   1   8      644.07      674.48     21.99 o 
 -16   1   8        2.12        5.74      2.14 o 
 -15   1   8       31.99       39.16      2.72 o 
 -14   1   8      310.64      314.16      6.34 o 
 -13   1   8       56.95       57.90      2.32 o 
 -12   1   8      665.61      601.25     16.99 o 
 -11   1   8     1104.59     1098.52     18.71 o 
 -10   1   8        0.57        0.32      0.97 o 
  -9   1   8     3322.97     3337.14     48.74 o 
  -8   1   8       96.61       98.03      1.81 o 
  -7   1   8     1198.69     1185.99     13.88 o 
  -6   1   8      331.33      323.16      3.67 o 
  -5   1   8      824.29      699.03      7.81 o 
  -4   1   8      148.96      164.00      1.98 o 
  -3   1   8     1340.90     1426.53     15.04 o 
  -2   1   8     1878.24     1974.46     23.09 o 
  -1   1   8      242.51      231.19      2.80 o 
   0   1   8      535.46      592.33     13.45 o 
   1   1   8     1515.96     1511.92     22.93 o 
   2   1   8      347.64      388.82     11.47 o 
   3   1   8       36.28       44.65      1.07 o 
   4   1   8      138.95      151.91      2.74 o 
   5   1   8      471.37      485.24      8.69 o 
   6   1   8       77.70       72.08      1.94 o 
   7   1   8      285.58      280.49      5.23 o 
   8   1   8        2.55        2.80      1.17 o 
   9   1   8        7.37        6.90      3.79 o 
  10   1   8        8.21        6.03      3.63 o 
  11   1   8       17.91       18.24      2.61 o 
  12   1   8      225.97      219.51     10.02 o 
 -17   2   8       25.05       26.25      2.96 o 
 -16   2   8        2.91        1.72      2.32 o 
 -15   2   8      127.52      127.45      3.96 o 
 -14   2   8      731.55      734.35     14.16 o 
 -13   2   8      337.51      297.74      7.12 o 
 -12   2   8      491.56      514.78     10.21 o 
 -11   2   8     1308.67     1229.93     20.18 o 
 -10   2   8       46.15       44.55      1.43 o 
  -9   2   8       25.98       19.85      0.91 o 
  -8   2   8      946.58      909.58     10.43 o 
  -7   2   8       71.30       74.84      1.40 o 
  -6   2   8     1765.73     1703.36     23.26 o 
  -5   2   8      800.56      831.29     21.53 o 
  -4   2   8     1423.01     1540.07     26.48 o 
  -3   2   8       17.38       22.28      1.15 o 
  -2   2   8     8645.74     8656.89    182.04 o 
  -1   2   8      764.46      812.78     10.46 o 
   0   2   8       15.96       21.49      0.99 o 
   1   2   8      593.95      608.70      8.09 o 
   2   2   8     1807.33     1843.51     24.97 o 
   3   2   8     1019.06     1047.57     14.42 o 
   4   2   8        9.83       13.82      1.03 o 
   5   2   8      244.38      251.55      6.19 o 
   6   2   8       72.15       64.19      2.97 o 
   7   2   8       23.48       18.41      1.40 o 
   8   2   8       39.08       35.14      2.04 o 
   9   2   8      135.72      131.47      9.73 o 
  10   2   8      197.15      195.03      8.91 o 
  11   2   8      307.56      291.48      8.16 o 
 -16   3   8       29.86       38.87      4.87 o 
 -15   3   8      131.63      120.41      5.11 o 
 -14   3   8       56.08       49.07      2.70 o 
 -13   3   8        0.45        2.66      3.38 o 
 -12   3   8      388.33      387.14     11.63 o 
 -11   3   8      408.02      416.60      9.82 o 
 -10   3   8     2011.56     1997.91     37.78 o 
  -9   3   8     1054.92     1000.18     14.04 o 
  -8   3   8      910.44      888.37     11.95 o 
  -7   3   8       26.30       22.15      1.24 o 
  -6   3   8      380.35      408.92      6.10 o 
  -5   3   8     1537.65     1486.42     20.81 o 
  -4   3   8        2.95        2.58      0.57 o 
  -3   3   8      169.05      190.83      3.46 o 
  -2   3   8      851.17      837.63     10.12 o 
  -1   3   8        4.91        6.18      0.63 o 
   0   3   8      407.89      398.77     10.39 o 
   1   3   8      127.43      132.94      2.58 o 
   2   3   8      888.64      857.22     12.70 o 
   3   3   8      275.55      281.82      6.52 o 
   4   3   8       84.74       78.08      2.25 o 
   5   3   8      394.95      382.56      7.69 o 
   6   3   8       60.81       64.64      2.72 o 
   7   3   8       54.44       57.85      2.92 o 
   8   3   8       57.57       51.18      4.37 o 
   9   3   8        7.72       15.69      7.42 o 
  10   3   8      274.27      272.04      7.77 o 
 -15   4   8        6.24       -2.24      2.89 o 
 -14   4   8      267.96      253.18      8.31 o 
 -13   4   8      214.19      228.83      7.34 o 
 -12   4   8      566.02      540.56     13.35 o 
 -11   4   8        9.04       11.08      2.39 o 
 -10   4   8      133.30      135.93      3.96 o 
  -9   4   8      168.39      156.98      6.52 o 
  -8   4   8      362.72      384.53      6.34 o 
  -7   4   8      442.42      411.45      6.84 o 
  -6   4   8     1319.47     1256.54     18.50 o 
  -5   4   8        0.45        2.30      0.91 o 
  -4   4   8     1292.76     1282.58     20.57 o 
  -3   4   8       24.78       21.54      1.10 o 
  -2   4   8       24.34       21.16      1.73 o 
  -1   4   8      158.80      167.71      7.75 o 
   0   4   8       13.63       16.95      4.29 o 
   1   4   8      821.62      842.52     16.21 o 
   2   4   8      326.24      311.74      9.82 o 
   3   4   8      150.42      137.23      3.52 o 
   4   4   8      531.60      565.30     10.62 o 
   5   4   8       60.56       47.67      3.96 o 
   6   4   8      292.20      290.36      7.77 o 
   7   4   8        0.13        0.95      1.78 o 
   8   4   8      270.61      270.83     18.56 o 
   9   4   8       58.88       38.41      8.58 o 
 -13   5   8       36.50       30.25      3.41 o 
 -12   5   8       84.57       81.18      4.99 o 
 -11   5   8      197.75      195.45      6.53 o 
 -10   5   8      173.02      157.40      4.64 o 
  -9   5   8      613.05      659.43     13.22 o 
  -8   5   8        4.96        4.94      2.02 o 
  -7   5   8        1.82        0.00      1.81 o 
  -6   5   8       15.48       12.77      1.69 o 
  -5   5   8      947.28      947.79     18.04 o 
  -4   5   8       31.13       29.89      2.32 o 
  -3   5   8      139.87      158.32      5.86 o 
  -2   5   8       38.63       39.53      2.87 o 
  -1   5   8        4.46        4.12      1.97 o 
   0   5   8      232.97      235.47      6.18 o 
   1   5   8      418.02      454.72     11.27 o 
   2   5   8        4.97        3.58      2.38 o 
   3   5   8      426.79      431.58     10.85 o 
   4   5   8      131.06      128.17      5.37 o 
   5   5   8      172.78      172.50      6.90 o 
   6   5   8        4.60        7.08      3.63 o 
   7   5   8      438.56      441.55     17.18 o 
  -9   6   8       98.47      105.72      9.07 o 
  -8   6   8      151.83      164.61      6.49 o 
  -7   6   8       14.27       13.03      2.42 o 
  -6   6   8      270.48      274.94      8.56 o 
  -5   6   8      140.52      152.98      5.79 o 
  -4   6   8       35.90       40.28      3.43 o 
  -3   6   8      198.96      194.64      7.25 o 
  -2   6   8     1505.83     1644.43     51.59 o 
  -1   6   8        4.57        0.74      3.31 o 
   0   6   8       25.33       29.95      4.90 o 
   1   6   8       48.37       43.23      3.71 o 
   2   6   8      418.38      471.43     22.69 o 
   3   6   8       11.89       11.55      4.62 o 
 -17   0   9       11.21       13.20      4.12 o 
 -15   0   9      311.81      341.53     12.87 o 
 -13   0   9      767.93      755.33     19.30 o 
 -11   0   9      299.87      296.98      6.60 o 
  -9   0   9     1479.90     1485.25     26.23 o 
  -7   0   9     1499.38     1518.91     24.25 o 
  -5   0   9     4000.01     4067.86     68.64 o 
  -3   0   9       76.27      107.57      2.31 o 
  -1   0   9      165.30      180.01      3.79 o 
   1   0   9       75.93       76.89      1.98 o 
   3   0   9        5.08        5.94      0.99 o 
   5   0   9     1024.56      999.19     25.08 o 
   7   0   9      147.89      137.11      6.27 o 
   9   0   9      443.95      464.29     14.52 o 
  11   0   9      132.93      110.71      8.58 o 
 -18   1   9      242.00      251.71      9.74 o 
 -17   1   9       30.93       20.88      2.72 o 
 -16   1   9      858.33      897.48     23.22 o 
 -15   1   9        5.79        6.70      1.82 o 
 -14   1   9       66.63       57.81      2.51 o 
 -13   1   9     1412.86     1395.63     25.25 o 
 -12   1   9     1351.01     1355.77     26.55 o 
 -11   1   9      345.35      347.40      5.95 o 
 -10   1   9      171.76      152.03      3.63 o 
  -9   1   9     1754.75     1719.71     23.35 o 
  -8   1   9      131.61      139.99      2.10 o 
  -7   1   9       11.06       11.11      1.15 o 
  -6   1   9      822.55      863.04      9.57 o 
  -5   1   9     1634.05     1643.16     18.59 o 
  -4   1   9        0.14        2.80      0.42 o 
  -3   1   9      120.64      121.30      1.81 o 
  -2   1   9      857.86      908.08     10.34 o 
  -1   1   9      340.58      371.59      9.16 o 
   0   1   9      271.68      244.55      4.29 o 
   1   1   9      470.49      472.58      7.92 o 
   2   1   9       20.17       20.30      0.97 o 
   3   1   9      129.74      131.03      2.45 o 
   4   1   9        0.53        1.29      0.95 o 
   5   1   9      211.32      194.46      4.78 o 
   6   1   9       42.80       35.97      2.47 o 
   7   1   9       29.07       28.35      1.69 o 
   8   1   9      760.58      780.65     14.85 o 
   9   1   9       75.79       73.54      3.15 o 
  10   1   9        5.57        5.14      3.30 o 
  11   1   9        3.12        1.66      2.16 o 
 -17   2   9       81.81       79.96      5.11 o 
 -16   2   9       21.44       21.86      3.71 o 
 -15   2   9      405.60      424.99     11.30 o 
 -14   2   9      100.45      115.76      3.87 o 
 -13   2   9      385.14      366.74      7.95 o 
 -12   2   9       27.87       23.15      1.98 o 
 -11   2   9        4.29        3.40      0.82 o 
 -10   2   9       11.11       12.25      0.87 o 
  -9   2   9       46.75       42.13      1.22 o 
  -8   2   9       62.32       58.47      1.34 o 
  -7   2   9     1286.54     1260.14     17.98 o 
  -6   2   9      353.59      372.23      4.95 o 
  -5   2   9      112.63      112.15      1.77 o 
  -4   2   9      196.91      192.84      5.28 o 
  -3   2   9     2207.79     2190.50     34.48 o 
  -2   2   9       32.90       27.81      1.48 o 
  -1   2   9      110.06       91.97      1.80 o 
   0   2   9       74.34       73.81      1.62 o 
   1   2   9       60.47       67.81      1.65 o 
   2   2   9      533.61      539.40     11.63 o 
   3   2   9     5537.93     5622.02     95.84 o 
   4   2   9      255.03      228.83      9.90 o 
   5   2   9       39.03       35.65      2.31 o 
   6   2   9        0.10        1.43      0.99 o 
   7   2   9      213.06      205.56      5.53 o 
   8   2   9       33.33       28.96      6.35 o 
   9   2   9      172.40      178.19      5.82 o 
  10   2   9        4.18        1.55      2.10 o 
 -16   3   9      644.79      695.60     22.74 o 
 -15   3   9       19.19       19.24      2.65 o 
 -14   3   9       66.27       55.23      5.11 o 
 -13   3   9      240.76      226.52      5.71 o 
 -12   3   9     1135.73     1142.36     21.12 o 
 -11   3   9      386.81      361.21      6.30 o 
 -10   3   9       31.23       23.91      1.52 o 
  -9   3   9       52.96       41.57      1.58 o 
  -8   3   9       61.17       43.33      1.50 o 
  -7   3   9      531.89      492.81      7.45 o 
  -6   3   9      237.25      237.23      3.76 o 
  -5   3   9       57.94       53.71      1.48 o 
  -4   3   9      470.82      448.97      6.40 o 
  -3   3   9      136.08      133.82      2.80 o 
  -2   3   9      292.17      264.42      4.67 o 
  -1   3   9      218.04      215.18      3.88 o 
   0   3   9     1055.45     1069.02     17.18 o 
   1   3   9       47.67       55.24      2.64 o 
   2   3   9      429.54      438.46     12.95 o 
   3   3   9      592.74      609.69     10.55 o 
   4   3   9      195.87      191.20      7.18 o 
   5   3   9      402.46      399.54      8.17 o 
   6   3   9      518.69      535.56     14.29 o 
   7   3   9        0.46       -0.57      2.47 o 
   8   3   9      422.72      432.43     12.23 o 
   9   3   9        0.03        1.54      3.46 o 
 -15   4   9      282.32      271.39      9.91 o 
 -14   4   9       18.12       20.80      3.79 o 
 -13   4   9      674.24      700.34     19.01 o 
 -12   4   9       34.88       29.27      2.51 o 
 -11   4   9       96.55       92.33      3.29 o 
 -10   4   9       10.84       10.91      1.90 o 
  -9   4   9      604.15      555.86     11.71 o 
  -8   4   9      146.38      128.27      2.97 o 
  -7   4   9       26.58       31.57      1.86 o 
  -6   4   9       22.21       24.60      1.33 o 
  -5   4   9      626.77      626.61     11.17 o 
  -4   4   9       38.44       39.53      3.55 o 
  -3   4   9       89.12       70.00      3.05 o 
  -2   4   9      311.99      336.27      8.08 o 
  -1   4   9        1.85        0.31      1.10 o 
   0   4   9      163.92      151.16      5.77 o 
   1   4   9       54.16       56.38      2.97 o 
   2   4   9      194.82      183.94      4.96 o 
   3   4   9       20.39       15.22      1.90 o 
   4   4   9        1.21        0.16      1.28 o 
   5   4   9      412.74      420.23     10.50 o 
   6   4   9       10.06        8.12      3.22 o 
   7   4   9        1.63        3.63      2.77 o 
   8   4   9       48.25       45.03      6.37 o 
 -13   5   9      625.88      625.94     26.97 o 
 -12   5   9      281.09      272.36     10.03 o 
 -11   5   9       25.64       23.73      5.20 o 
 -10   5   9      305.35      323.32      8.92 o 
  -9   5   9      239.92      256.31      6.85 o 
  -8   5   9        1.20        0.68      1.57 o 
  -7   5   9      188.89      192.16      4.91 o 
  -6   5   9       37.51       36.28      2.51 o 
  -5   5   9       19.26       15.88      2.22 o 
  -4   5   9      684.81      690.87     15.28 o 
  -3   5   9        3.58        4.89      1.94 o 
  -2   5   9       64.95       53.49      9.90 o 
  -1   5   9        3.00        0.57      1.76 o 
   0   5   9      515.07      557.13     12.76 o 
   1   5   9      552.60      567.83     15.22 o 
   2   5   9       50.62       48.79      3.38 o 
   3   5   9       39.56       28.05      2.96 o 
   4   5   9        1.21        6.03      2.46 o 
   5   5   9       45.82       46.01      4.75 o 
   6   5   9      355.31      403.82     29.62 o 
  -9   6   9      287.20      307.26     11.65 o 
  -8   6   9        2.04        1.09      3.51 o 
  -7   6   9       14.86        5.77      3.02 o 
  -6   6   9        1.45        0.04      2.96 o 
  -5   6   9       30.37       27.22      2.93 o 
  -4   6   9      213.69      219.74      7.46 o 
  -3   6   9      264.18      264.17     12.95 o 
  -2   6   9      326.68      338.45     12.33 o 
  -1   6   9      175.12      178.50      8.08 o 
   0   6   9       27.42       22.70      4.16 o 
   1   6   9       93.97      101.49      5.97 o 
   2   6   9       94.42       92.51     13.28 o 
 -18   0  10       23.56       18.81      5.28 o 
 -16   0  10      103.92       93.71      6.43 o 
 -14   0  10      403.49      456.70     13.20 o 
 -12   0  10        2.17        1.15      1.32 o 
 -10   0  10     3191.06     3106.78     56.43 o 
  -8   0  10      206.25      218.61      4.62 o 
  -6   0  10      564.74      568.89      9.90 o 
  -4   0  10      557.57      501.08      9.40 o 
  -2   0  10     3493.89     3530.15     66.49 o 
   0   0  10      577.13      538.04      9.40 o 
   2   0  10     1679.14     1696.60     35.47 o 
   4   0  10       15.68       15.67      1.48 o 
   6   0  10      375.34      376.84     12.04 o 
   8   0  10      182.19      187.43      7.26 o 
  10   0  10      144.88      142.55     12.21 o 
 -18   1  10      445.50      531.86     16.79 o 
 -17   1  10      460.73      470.68     14.48 o 
 -16   1  10       72.53       63.16      5.69 o 
 -15   1  10      423.56      412.95     10.77 o 
 -14   1  10      551.81      587.71     20.71 o 
 -13   1  10      495.60      555.83     10.50 o 
 -12   1  10      184.00      177.18      3.80 o 
 -11   1  10       13.11        9.84      1.15 o 
 -10   1  10      988.37      934.94     15.94 o 
  -9   1  10       94.07       84.72      2.04 o 
  -8   1  10     1315.27     1264.45     16.68 o 
  -7   1  10      735.30      720.00      8.16 o 
  -6   1  10      153.59      139.36      2.09 o 
  -5   1  10      168.73      163.17      2.65 o 
  -4   1  10      307.03      309.56      3.92 o 
  -3   1  10       61.79       61.76      1.22 o 
  -2   1  10      409.62      430.90      6.68 o 
  -1   1  10      221.81      227.01      3.71 o 
   0   1  10       17.38       12.04      0.57 o 
   1   1  10      992.99      967.75     21.12 o 
   2   1  10        6.26        5.10      0.75 o 
   3   1  10        8.64        9.34      1.24 o 
   4   1  10       56.00       55.68      2.09 o 
   5   1  10      617.23      624.37     11.02 o 
   6   1  10      120.82      116.71      3.05 o 
   7   1  10      172.35      175.16      4.43 o 
   8   1  10      373.02      375.24      9.68 o 
   9   1  10      183.51      168.87      6.85 o 
  10   1  10      212.30      203.97      9.56 o 
 -17   2  10       15.60       22.97      6.60 o 
 -16   2  10      245.26      246.51      9.50 o 
 -15   2  10        9.86        7.63      3.46 o 
 -14   2  10      241.59      261.83      6.95 o 
 -13   2  10        0.01       -0.64      1.70 o 
 -12   2  10      233.43      249.21      5.60 o 
 -11   2  10      450.58      413.75      9.57 o 
 -10   2  10      303.74      293.18      5.30 o 
  -9   2  10      383.80      351.28      5.69 o 
  -8   2  10       60.45       59.02      2.31 o 
  -7   2  10        1.50        2.76      0.59 o 
  -6   2  10      336.29      345.52      4.82 o 
  -5   2  10        1.22       -0.22      0.99 o 
  -4   2  10       75.32       68.88      1.55 o 
  -3   2  10        9.21        8.14      1.32 o 
  -2   2  10     1928.31     1980.87     25.79 o 
  -1   2  10      532.64      544.63      7.75 o 
   0   2  10      247.65      244.84      3.96 o 
   1   2  10      278.81      276.02      4.87 o 
   2   2  10      321.76      297.34      6.68 o 
   3   2  10        4.07        1.98      1.05 o 
   4   2  10      312.05      317.10      5.70 o 
   5   2  10       41.82       33.99      1.78 o 
   6   2  10      154.52      140.24      3.56 o 
   7   2  10        1.82       -0.58      3.71 o 
   8   2  10     1310.21     1392.92     44.14 o 
   9   2  10      203.39      220.31     17.32 o 
 -16   3  10      270.41      294.60     11.25 o 
 -15   3  10        2.04       -0.72      2.04 o 
 -14   3  10        0.49       -1.57      1.94 o 
 -13   3  10      532.27      543.97     11.96 o 
 -12   3  10      381.85      410.88      8.88 o 
 -11   3  10       95.76       84.11      2.89 o 
 -10   3  10       31.16       26.38      3.30 o 
  -9   3  10        0.09        1.19      1.10 o 
  -8   3  10      272.79      258.15      4.70 o 
  -7   3  10      396.55      385.24      7.45 o 
  -6   3  10        3.55        2.64      0.91 o 
  -5   3  10      985.44      935.68     14.40 o 
  -4   3  10      291.96      308.86      4.56 o 
  -3   3  10      157.57      136.24      2.65 o 
  -2   3  10      371.90      361.91      5.86 o 
  -1   3  10        0.12        1.55      0.91 o 
   0   3  10        2.54        1.99      2.39 o 
   1   3  10      217.73      222.05      4.84 o 
   2   3  10       12.48        9.02      1.69 o 
   3   3  10      435.91      430.65      9.55 o 
   4   3  10      142.94      126.79      6.68 o 
   5   3  10      427.95      457.84     11.17 o 
   6   3  10      230.43      208.38      7.42 o 
   7   3  10       15.45       13.88      2.49 o 
   8   3  10        1.44        3.63      3.53 o 
 -14   4  10      244.10      230.04      8.99 o 
 -13   4  10       80.35       81.33      9.24 o 
 -12   4  10        6.15        5.02      3.63 o 
 -11   4  10       10.22       13.84      1.69 o 
 -10   4  10      911.82      907.83     17.69 o 
  -9   4  10       67.97       45.64      2.17 o 
  -8   4  10      162.52      171.78      3.88 o 
  -7   4  10      283.82      288.20      6.36 o 
  -6   4  10       64.21       74.38      2.29 o 
  -5   4  10       36.83       26.05      1.73 o 
  -4   4  10      652.56      664.06     11.96 o 
  -3   4  10      221.17      219.52      5.03 o 
  -2   4  10       31.55       30.37      2.25 o 
  -1   4  10        9.26        5.93      1.57 o 
   0   4  10        0.57        0.21      1.34 o 
   1   4  10      173.07      169.37      9.49 o 
   2   4  10       35.22       35.51      2.68 o 
   3   4  10       35.37       30.69      2.25 o 
   4   4  10      201.69      204.90      8.44 o 
   5   4  10       12.26       12.24      4.21 o 
   6   4  10      105.30      108.09      5.78 o 
   7   4  10       20.52       16.38      4.87 o 
 -12   5  10      108.74       98.52      5.36 o 
 -11   5  10      176.04      155.93      5.77 o 
 -10   5  10       30.84       31.84      2.53 o 
  -9   5  10       53.87       42.53      2.64 o 
  -8   5  10       24.77       12.30      1.90 o 
  -7   5  10      986.45     1062.69     24.02 o 
  -6   5  10      279.21      282.73      7.54 o 
  -5   5  10      495.12      514.12     12.76 o 
  -4   5  10      138.15      139.54      5.13 o 
  -3   5  10       69.44       73.59      3.66 o 
  -2   5  10       15.58       14.24      2.44 o 
  -1   5  10      419.94      463.12     11.04 o 
   0   5  10      139.50      148.67      6.76 o 
   1   5  10      658.53      711.52     22.40 o 
   2   5  10       23.72       29.36      3.55 o 
   3   5  10      136.62      135.47      7.37 o 
   4   5  10       74.90       76.56      6.93 o 
  -8   6  10       71.71       57.00      4.78 o 
  -7   6  10        3.22       -0.58      5.20 o 
  -6   6  10       14.40       15.38      7.09 o 
  -5   6  10      321.98      331.28     11.38 o 
  -4   6  10      130.11      139.78      6.18 o 
  -3   6  10        0.90       -2.90      2.90 o 
  -2   6  10      229.70      238.29     14.11 o 
  -1   6  10        0.89        2.79      3.38 o 
   0   6  10        0.13        4.40      3.68 o 
 -17   0  11      806.85      868.02     37.45 o 
 -15   0  11      669.17      744.77     26.23 o 
 -13   0  11        0.02        1.15      1.48 o 
 -11   0  11      128.43      126.22      3.96 o 
  -9   0  11     3617.28     3635.74     68.31 o 
  -7   0  11      403.75      386.57      7.42 o 
  -5   0  11     1513.59     1430.97     26.40 o 
  -3   0  11      793.84      760.77     15.01 o 
  -1   0  11        0.78       -0.99      0.99 o 
   1   0  11     2398.48     2444.67     49.83 o 
   3   0  11        0.55       -0.82      1.15 o 
   5   0  11       86.81       84.81      3.63 o 
   7   0  11      635.42      658.64     26.23 o 
   9   0  11        7.28        7.26      4.12 o 
 -17   1  11      106.40      118.60      5.12 o 
 -16   1  11      113.88      111.90      4.96 o 
 -15   1  11       20.17       12.03      1.90 o 
 -14   1  11       73.18       69.76      2.62 o 
 -13   1  11      194.76      204.24      4.49 o 
 -12   1  11      215.62      211.98      4.37 o 
 -11   1  11        0.09        1.53      1.07 o 
 -10   1  11      655.77      658.49     11.65 o 
  -9   1  11        0.03        0.79      1.48 o 
  -8   1  11      588.00      563.65      7.54 o 
  -7   1  11        0.44        0.99      0.74 o 
  -6   1  11       10.03        6.90      0.58 o 
  -5   1  11       12.59        9.79      0.67 o 
  -4   1  11      484.38      498.64      5.75 o 
  -3   1  11      283.33      313.78      6.35 o 
  -2   1  11      141.49      131.47      2.26 o 
  -1   1  11      183.71      198.17      3.17 o 
   0   1  11     1352.29     1318.54     19.38 o 
   1   1  11        6.48        6.26      0.70 o 
   2   1  11      572.83      559.73     11.96 o 
   3   1  11        2.62        1.90      0.93 o 
   4   1  11      121.38      118.69      4.37 o 
   5   1  11      130.64      131.39      6.76 o 
   6   1  11      617.27      629.33     16.58 o 
   7   1  11      182.34      183.06      6.93 o 
   8   1  11        8.74        5.01      3.17 o 
   9   1  11       97.99       86.91      9.49 o 
 -17   2  11      289.17      307.14     10.56 o 
 -16   2  11      174.91      181.34      9.49 o 
 -15   2  11      195.82      180.02      6.93 o 
 -14   2  11      327.88      355.32     10.15 o 
 -13   2  11        1.03        1.46      1.65 o 
 -12   2  11       32.64       37.77      2.27 o 
 -11   2  11       78.37       72.49      2.50 o 
 -10   2  11      240.80      244.87      5.11 o 
  -9   2  11      729.47      729.67     11.64 o 
  -8   2  11      230.69      230.54      3.87 o 
  -7   2  11        4.11        3.65      0.70 o 
  -6   2  11      347.12      324.09      4.75 o 
  -5   2  11      479.36      453.68      6.92 o 
  -4   2  11      323.98      307.91      6.02 o 
  -3   2  11      285.25      288.89      4.70 o 
  -2   2  11      242.44      229.29      3.81 o 
  -1   2  11      364.08      366.67      6.02 o 
   0   2  11       56.73       51.45      1.81 o 
   1   2  11      416.84      407.86      6.64 o 
   2   2  11      166.57      179.46      3.31 o 
   3   2  11      297.53      301.38      6.06 o 
   4   2  11      490.22      497.12      9.95 o 
   5   2  11        3.39        1.37      1.77 o 
   6   2  11       93.44       90.11      3.59 o 
   7   2  11     1661.38     1708.23     51.27 o 
   8   2  11       27.18       25.61      4.06 o 
 -16   3  11       13.76        8.22      3.05 o 
 -15   3  11      158.33      158.14      5.75 o 
 -14   3  11      222.75      247.52      7.13 o 
 -13   3  11      240.90      243.74      8.91 o 
 -12   3  11      845.37      816.20     20.00 o 
 -11   3  11      173.54      167.96      5.30 o 
 -10   3  11       35.69       26.93      1.58 o 
  -9   3  11      231.05      245.11      4.63 o 
  -8   3  11      420.79      419.39      7.46 o 
  -7   3  11       10.25        3.08      1.03 o 
  -6   3  11      197.38      210.98      4.23 o 
  -5   3  11      660.17      606.74      9.66 o 
  -4   3  11        3.11        3.73      1.05 o 
  -3   3  11     3290.93     3343.45     49.75 o 
  -2   3  11     1224.79     1233.17     19.00 o 
  -1   3  11      914.62      943.01     15.22 o 
   0   3  11      317.21      323.90      7.59 o 
   1   3  11      156.36      165.57      4.27 o 
   2   3  11      848.89      889.22     19.98 o 
   3   3  11      457.97      465.52     15.92 o 
   4   3  11     1040.09     1080.85     21.91 o 
   5   3  11      503.28      471.41     20.13 o 
   6   3  11        5.30        4.11      2.21 o 
   7   3  11       16.65       14.75      3.26 o 
 -14   4  11        5.20        3.39      5.44 o 
 -13   4  11        6.01        8.66      2.51 o 
 -12   4  11        9.56        5.83      2.21 o 
 -11   4  11      352.67      341.67      8.41 o 
 -10   4  11        2.22       -0.22      3.30 o 
  -9   4  11        0.10        1.40      1.49 o 
  -8   4  11      251.95      231.54      6.93 o 
  -7   4  11      423.47      429.29      9.98 o 
  -6   4  11      111.48       89.79      3.63 o 
  -5   4  11      347.31      348.82      6.53 o 
  -4   4  11       84.76       97.20      4.70 o 
  -3   4  11      432.47      436.23      9.96 o 
  -2   4  11       26.38       24.38      4.37 o 
  -1   4  11       82.22       68.91      4.37 o 
   0   4  11       62.16       57.70      2.84 o 
   1   4  11      413.09      441.67     10.79 o 
   2   4  11        3.62        3.42      2.04 o 
   3   4  11      429.15      434.68     15.58 o 
   4   4  11       90.01       88.16      4.43 o 
   5   4  11      607.63      604.40     26.23 o 
   6   4  11        3.95       -2.14      5.69 o 
 -12   5  11      603.89      609.66     32.01 o 
 -11   5  11       62.63       48.62      5.94 o 
 -10   5  11       33.30       27.53      3.01 o 
  -9   5  11       23.84       20.76      2.53 o 
  -8   5  11        2.90        1.04      2.07 o 
  -7   5  11       13.71       11.39      4.87 o 
  -6   5  11      441.32      449.68     12.71 o 
  -5   5  11       81.78       73.74      8.33 o 
  -4   5  11       65.87       66.67      4.65 o 
  -3   5  11      357.44      372.53     22.36 o 
  -2   5  11      304.10      306.96     10.78 o 
  -1   5  11       60.29       44.18      8.91 o 
   0   5  11      105.48      109.53      5.27 o 
   1   5  11       33.77       27.45      8.00 o 
   2   5  11       18.81       19.21      4.08 o 
   3   5  11       55.13       52.69      5.19 o 
  -5   6  11      116.16       97.73      5.97 o 
  -4   6  11        5.63        4.41      3.52 o 
  -3   6  11        3.92        8.42      3.96 o 
 -16   0  12       72.63       60.88      4.95 o 
 -14   0  12      477.04      479.96     13.20 o 
 -12   0  12     1109.87     1184.64     28.87 o 
 -10   0  12     1133.69     1162.69     23.43 o 
  -8   0  12     2186.20     2285.79     41.08 o 
  -6   0  12      364.64      324.54      7.75 o 
  -4   0  12      582.34      640.99     14.68 o 
  -2   0  12       29.13       25.08      1.65 o 
   0   0  12     5373.60     5495.03    115.66 o 
   2   0  12       84.26       75.73      4.12 o 
   4   0  12     1014.91     1030.86     31.35 o 
   6   0  12      250.52      261.51     15.51 o 
   8   0  12      251.73      257.39     16.83 o 
 -17   1  12       58.64       65.35      9.32 o 
 -16   1  12        5.47        4.53      2.37 o 
 -15   1  12      146.75      144.12      4.83 o 
 -14   1  12      127.97      133.35      4.14 o 
 -13   1  12      126.22      135.78      3.55 o 
 -12   1  12      242.25      235.96      4.78 o 
 -11   1  12       10.75       13.24      1.39 o 
 -10   1  12      253.44      255.22      5.55 o 
  -9   1  12      696.07      693.44     11.05 o 
  -8   1  12      494.32      484.43      6.81 o 
  -7   1  12      189.43      172.87      2.96 o 
  -6   1  12      414.29      431.21      6.88 o 
  -5   1  12        1.76        3.05      0.59 o 
  -4   1  12      621.04      642.26      8.56 o 
  -3   1  12     1561.43     1637.91     21.25 o 
  -2   1  12       59.10       58.08      1.50 o 
  -1   1  12      440.63      432.11      6.13 o 
   0   1  12        0.93        2.09      0.99 o 
   1   1  12      140.93      134.25      3.96 o 
   2   1  12       39.89       35.80      3.30 o 
   3   1  12       95.65       91.84      2.85 o 
   4   1  12      201.88      208.08      5.54 o 
   5   1  12      307.73      323.05      8.92 o 
   6   1  12       40.84       36.62      3.09 o 
   7   1  12       27.73       16.24      3.57 o 
   8   1  12        0.97        0.34      3.63 o 
 -16   2  12      201.86      227.57     10.56 o 
 -15   2  12        0.61       -0.42      2.25 o 
 -14   2  12        0.07       -1.43      2.31 o 
 -13   2  12        7.98        4.19      1.73 o 
 -12   2  12        0.11       -0.33      1.40 o 
 -11   2  12      171.32      156.04      4.04 o 
 -10   2  12     1830.90     1789.16     33.00 o 
  -9   2  12       45.08       39.91      2.06 o 
  -8   2  12       79.69       77.73      3.55 o 
  -7   2  12      176.70      171.97      3.37 o 
  -6   2  12     1501.56     1468.32     22.11 o 
  -5   2  12       84.15       93.85      2.44 o 
  -4   2  12      473.58      495.47      7.84 o 
  -3   2  12      302.25      300.50      5.27 o 
  -2   2  12      317.10      314.61      5.89 o 
  -1   2  12       42.73       44.11      1.98 o 
   0   2  12       63.05       61.83      7.59 o 
   1   2  12      189.98      197.03      4.37 o 
   2   2  12       98.90      100.29      3.33 o 
   3   2  12       12.07       10.44      2.31 o 
   4   2  12      158.93      139.01      5.03 o 
   5   2  12        2.70       -1.13      2.27 o 
   6   2  12        1.40        0.66      2.57 o 
   7   2  12      111.62      110.06     11.55 o 
 -15   3  12        0.60       -2.00      2.61 o 
 -14   3  12        9.16        4.99      2.27 o 
 -13   3  12      554.93      591.18     21.37 o 
 -12   3  12      103.97      103.78      3.88 o 
 -11   3  12       53.47       53.27      3.38 o 
 -10   3  12        9.78        9.36      3.63 o 
  -9   3  12      376.43      378.88      7.42 o 
  -8   3  12      420.68      399.29      7.60 o 
  -7   3  12      898.46      862.22     13.70 o 
  -6   3  12        1.45        1.42      1.07 o 
  -5   3  12       75.19       78.70      2.34 o 
  -4   3  12      118.88      110.11      2.70 o 
  -3   3  12     2084.32     2146.02     37.61 o 
  -2   3  12        4.91        3.03      1.15 o 
  -1   3  12       93.30       94.35      3.12 o 
   0   3  12      261.83      265.11      9.24 o 
   1   3  12        1.25        1.40      1.87 o 
   2   3  12      660.24      674.20     16.37 o 
   3   3  12        1.41        1.96      1.90 o 
   4   3  12      373.41      344.18     10.44 o 
   5   3  12      666.97      647.60     24.42 o 
   6   3  12       46.21       36.69      4.31 o 
 -14   4  12      461.57      458.79     19.72 o 
 -13   4  12      165.43      149.47     12.37 o 
 -12   4  12      524.91      513.64     16.33 o 
 -11   4  12       60.93       59.49      3.44 o 
 -10   4  12      145.01      141.27      5.22 o 
  -9   4  12        9.44       10.79      3.71 o 
  -8   4  12       22.75       25.08      3.30 o 
  -7   4  12        3.10        1.30      1.77 o 
  -6   4  12      137.99      126.39      4.46 o 
  -5   4  12        6.42        6.20      1.58 o 
  -4   4  12      563.33      600.94     13.83 o 
  -3   4  12       10.63        4.42      1.40 o 
  -2   4  12       60.91       49.30      2.80 o 
  -1   4  12       78.10       81.99      3.79 o 
   0   4  12      724.56      769.06     18.11 o 
   1   4  12       20.95       18.08      2.56 o 
   2   4  12      477.62      481.84     14.93 o 
   3   4  12       22.38       17.35      3.05 o 
   4   4  12       28.67       28.47      4.64 o 
 -11   5  12      241.47      251.41      8.78 o 
 -10   5  12        3.41        5.38      2.62 o 
  -9   5  12      142.19      122.06      8.17 o 
  -8   5  12       42.27       44.71      9.40 o 
  -7   5  12      338.68      324.68     11.88 o 
  -6   5  12      131.27      158.45      7.34 o 
  -5   5  12      429.89      416.54     13.94 o 
  -4   5  12       94.88       84.49      4.90 o 
  -3   5  12      527.49      578.45     18.67 o 
  -2   5  12        5.33        7.67      3.01 o 
  -1   5  12        3.03        3.58      2.89 o 
   0   5  12      343.97      356.98     16.83 o 
   1   5  12       12.29       13.20      5.28 o 
 -17   0  13     1305.89     1486.74     68.14 o 
 -15   0  13       68.33       65.67      4.29 o 
 -13   0  13     2771.27     2961.92     69.30 o 
 -11   0  13        5.72        7.75      1.65 o 
  -9   0  13     1089.59     1082.51     20.46 o 
  -7   0  13     1586.51     1559.33     37.78 o 
  -5   0  13       94.00       93.38      3.13 o 
  -3   0  13       47.03       43.23      2.47 o 
  -1   0  13       54.09       42.07      2.64 o 
   1   0  13      969.75      958.76     22.60 o 
   3   0  13        1.70        0.66      1.98 o 
   5   0  13      207.95      211.85     10.23 o 
   7   0  13      449.69      432.77     44.05 o 
 -17   1  13        9.39       12.76      3.43 o 
 -16   1  13      546.77      599.01     20.01 o 
 -15   1  13      245.28      247.84      8.26 o 
 -14   1  13      384.05      399.25      8.16 o 
 -13   1  13       72.22       66.66      2.39 o 
 -12   1  13       20.96       24.51      2.06 o 
 -11   1  13      371.08      381.11     13.53 o 
 -10   1  13      155.35      170.79      5.61 o 
  -9   1  13      229.84      228.44      4.39 o 
  -8   1  13     2214.67     2195.45     31.69 o 
  -7   1  13      435.65      450.27      8.25 o 
  -6   1  13      184.03      173.62      9.16 o 
  -5   1  13        8.17        8.83      1.65 o 
  -4   1  13       45.02       40.69      1.81 o 
  -3   1  13        6.95       11.56      1.22 o 
  -2   1  13       29.10       26.33      2.80 o 
  -1   1  13       62.21       51.70      2.56 o 
   0   1  13      491.20      481.40     16.09 o 
   1   1  13        3.76        3.00      1.10 o 
   2   1  13      702.22      742.91     13.03 o 
   3   1  13      112.02      116.55      3.61 o 
   4   1  13       60.42       63.42      7.26 o 
   5   1  13       40.75       35.51      4.54 o 
   6   1  13       13.66        9.79      3.44 o 
   7   1  13      193.98      169.88      7.77 o 
 -16   2  13      297.58      324.10     14.80 o 
 -15   2  13       45.10       46.50      5.11 o 
 -14   2  13      130.80      130.11      5.95 o 
 -13   2  13      539.40      528.17     15.67 o 
 -12   2  13        4.01        3.88      1.52 o 
 -11   2  13      791.51      789.48     16.71 o 
 -10   2  13      282.09      288.82      7.23 o 
  -9   2  13      252.58      243.44      5.27 o 
  -8   2  13        4.87        4.32      1.65 o 
  -7   2  13      320.88      337.11      6.20 o 
  -6   2  13       16.17       15.68      1.40 o 
  -5   2  13      322.85      330.09      5.85 o 
  -4   2  13      265.60      246.86      4.79 o 
  -3   2  13      452.85      444.07      7.72 o 
  -2   2  13        0.05        0.25      1.73 o 
  -1   2  13      356.91      363.36      6.39 o 
   0   2  13        7.24        1.21      1.31 o 
   1   2  13      102.96      104.87      3.36 o 
   2   2  13        3.47        4.47      1.69 o 
   3   2  13      264.41      261.16      6.92 o 
   4   2  13       34.28       27.56      2.62 o 
   5   2  13       19.64       11.95      2.34 o 
   6   2  13      129.95      128.88      6.52 o 
 -15   3  13      282.74      303.58     12.07 o 
 -14   3  13      201.90      201.95     14.60 o 
 -13   3  13        0.38       -2.84      2.84 o 
 -12   3  13       12.54       12.10      3.38 o 
 -11   3  13      266.43      268.88      7.61 o 
 -10   3  13      560.75      550.29     13.12 o 
  -9   3  13       16.09       15.56      1.90 o 
  -8   3  13      111.28      128.43      3.72 o 
  -7   3  13      225.43      221.97      4.77 o 
  -6   3  13       99.18       99.53      2.96 o 
  -5   3  13        5.02        2.88      1.31 o 
  -4   3  13       76.05       76.79      2.53 o 
  -3   3  13      383.70      378.98      7.46 o 
  -2   3  13       31.58       29.79      2.32 o 
  -1   3  13      125.05      119.14      4.00 o 
   0   3  13       28.58       28.76      3.30 o 
   1   3  13       26.91       22.70      2.70 o 
   2   3  13      428.74      451.66     11.40 o 
   3   3  13       56.99       59.12      3.61 o 
   4   3  13        8.87       13.52      2.89 o 
   5   3  13      249.81      227.15     12.04 o 
 -13   4  13      812.13      894.06     26.91 o 
 -12   4  13       54.04       48.38      3.53 o 
 -11   4  13       74.40       87.60      4.08 o 
 -10   4  13      201.41      209.08     12.37 o 
  -9   4  13        1.43        0.91      1.80 o 
  -8   4  13       14.56       10.85      2.06 o 
  -7   4  13        0.15       -1.86      1.86 o 
  -6   4  13       13.86       18.11      2.56 o 
  -5   4  13      253.15      269.90      7.12 o 
  -4   4  13       27.10       20.33      3.05 o 
  -3   4  13      220.77      219.53      6.40 o 
  -2   4  13        5.86        3.48      2.22 o 
  -1   4  13      236.69      257.39      8.50 o 
   0   4  13       51.98       43.98      3.01 o 
   1   4  13      216.42      224.87      8.88 o 
   2   4  13       10.84       11.54      5.61 o 
   3   4  13       27.60       20.78      3.13 o 
  -9   5  13        2.04        1.32      3.46 o 
  -8   5  13       40.51       29.06      4.37 o 
  -7   5  13       18.25       11.57      3.55 o 
  -6   5  13       53.29       53.14      6.68 o 
  -5   5  13      130.00      114.61      6.10 o 
  -4   5  13      200.38      219.47      8.87 o 
  -3   5  13       41.13       37.48      3.85 o 
  -2   5  13      145.73      133.06      6.01 o 
  -1   5  13       18.58       20.80      4.37 o 
 -16   0  14        9.54        0.99      7.26 o 
 -14   0  14      626.86      622.02     23.92 o 
 -12   0  14       83.19       90.42      4.78 o 
 -10   0  14      213.80      219.11      7.26 o 
  -8   0  14      191.45      191.06      7.59 o 
  -6   0  14      472.31      513.12     14.19 o 
  -4   0  14        4.86        9.07      1.65 o 
  -2   0  14      162.91      184.13      5.94 o 
   0   0  14      270.44      259.20      7.75 o 
   2   0  14        1.14        1.15      1.98 o 
   4   0  14      350.54      360.51     15.67 o 
   6   0  14       57.95       64.35      6.93 o 
 -16   1  14        6.26        3.27      5.22 o 
 -15   1  14      545.73      593.67     18.91 o 
 -14   1  14       85.45       71.04      4.08 o 
 -13   1  14       19.96       19.42      4.87 o 
 -12   1  14        5.26        4.26      2.04 o 
 -11   1  14       77.72       74.57      3.72 o 
 -10   1  14      124.11      115.94      4.01 o 
  -9   1  14        5.83        7.28      1.69 o 
  -8   1  14        3.46        3.05      1.52 o 
  -7   1  14        7.77        6.73      1.34 o 
  -6   1  14      211.43      221.42      4.55 o 
  -5   1  14      183.83      163.11      8.17 o 
  -4   1  14        1.70        3.39      1.34 o 
  -3   1  14      560.32      596.57     10.27 o 
  -2   1  14       30.25       37.08      2.02 o 
  -1   1  14       11.41        8.16      1.34 o 
   0   1  14      118.72      111.54      3.79 o 
   1   1  14     1134.80     1170.10     22.96 o 
   2   1  14       15.28       13.83      2.39 o 
   3   1  14      310.00      322.56      8.97 o 
   4   1  14      116.12      116.78      5.23 o 
   5   1  14       14.73        9.14      2.93 o 
 -16   2  14       11.78       16.43      5.52 o 
 -15   2  14       89.62       77.23      6.41 o 
 -14   2  14      134.53      137.38      6.60 o 
 -13   2  14       21.93       21.72      2.42 o 
 -12   2  14      101.23       95.68      9.24 o 
 -11   2  14        0.04        1.27      1.69 o 
 -10   2  14      255.29      251.91      6.40 o 
  -9   2  14        9.38       11.15      4.70 o 
  -8   2  14      392.60      397.78      7.81 o 
  -7   2  14        1.61        3.96      1.31 o 
  -6   2  14     1326.31     1316.27     22.46 o 
  -5   2  14       36.15       30.95      1.86 o 
  -4   2  14      530.43      527.31     10.17 o 
  -3   2  14        0.35        1.99      1.65 o 
  -2   2  14       12.64       13.23      1.52 o 
  -1   2  14      118.03      110.75      3.71 o 
   0   2  14     1418.62     1473.19     29.36 o 
   1   2  14       44.56       46.04      2.57 o 
   2   2  14        0.20        4.37      1.87 o 
   3   2  14      177.86      181.81      6.05 o 
   4   2  14      781.57      823.42     23.90 o 
   5   2  14        1.39        2.23      2.68 o 
 -14   3  14        4.72        0.84      2.68 o 
 -13   3  14       45.50       48.44      3.73 o 
 -12   3  14       62.91       68.58      8.66 o 
 -11   3  14      147.98      152.58      5.42 o 
 -10   3  14       62.25       68.10      3.45 o 
  -9   3  14      291.23      292.41      7.21 o 
  -8   3  14        1.19        0.12      1.70 o 
  -7   3  14        0.23        2.02      1.52 o 
  -6   3  14       14.48        9.31      1.66 o 
  -5   3  14      141.44      126.31      3.48 o 
  -4   3  14       24.64       20.50      1.90 o 
  -3   3  14      804.24      814.58     16.24 o 
  -2   3  14        9.61       10.77      2.02 o 
  -1   3  14        1.48        3.11      1.97 o 
   0   3  14      131.63      129.50      4.82 o 
   1   3  14      341.19      345.21     14.44 o 
   2   3  14       38.86       32.27      4.70 o 
   3   3  14      320.27      339.08     10.99 o 
 -12   4  14      142.79      147.63      6.77 o 
 -11   4  14        7.16        5.28      2.84 o 
 -10   4  14       13.45       10.84      2.93 o 
  -9   4  14        0.19        3.52      5.11 o 
  -8   4  14      318.88      314.84     19.63 o 
  -7   4  14       22.33       18.50      3.71 o 
  -6   4  14        1.81       -1.48      2.38 o 
  -5   4  14       61.18       61.55      3.49 o 
  -4   4  14      160.51      144.70      8.91 o 
  -3   4  14       58.69       61.71      3.14 o 
  -2   4  14      705.69      721.92     19.26 o 
  -1   4  14       10.25        5.60      2.49 o 
   0   4  14       87.26       81.53      5.36 o 
   1   4  14        0.04        2.47      2.45 o 
  -7   5  14       52.85       36.73      5.77 o 
  -6   5  14      241.54      245.64      9.74 o 
  -5   5  14      196.63      241.78     10.17 o 
  -4   5  14      102.52       83.20      5.05 o 
 -15   0  15      760.13      874.45     35.14 o 
 -13   0  15      117.12      105.10      6.10 o 
 -11   0  15       90.67       93.38      5.28 o 
  -9   0  15      639.12      694.61     21.78 o 
  -7   0  15     1117.20     1084.82     27.39 o 
  -5   0  15       87.75       98.00      3.96 o 
  -3   0  15      715.20      722.66     19.30 o 
  -1   0  15      119.55      122.42      4.45 o 
   1   0  15        1.45       -1.98      2.31 o 
   3   0  15       75.96       73.09      6.76 o 
 -16   1  15      234.88      261.42     18.34 o 
 -15   1  15       85.60       80.34      5.01 o 
 -14   1  15       11.08        8.73      2.64 o 
 -13   1  15       99.15       93.30      4.61 o 
 -12   1  15       21.08       19.07      2.49 o 
 -11   1  15       83.89       87.21      5.86 o 
 -10   1  15     1347.61     1447.25     30.60 o 
  -9   1  15       34.58       34.26      2.32 o 
  -8   1  15      377.54      357.95      7.56 o 
  -7   1  15      298.63      295.94      6.30 o 
  -6   1  15     1294.59     1293.08     20.54 o 
  -5   1  15      308.18      317.15      6.19 o 
  -4   1  15      895.04      938.90     16.55 o 
  -3   1  15        0.15       -1.09      1.34 o 
  -2   1  15        1.43        1.64      1.34 o 
  -1   1  15        5.41        3.66      1.57 o 
   0   1  15      387.12      406.84      8.51 o 
   1   1  15       78.25       71.27      3.32 o 
   2   1  15      177.27      176.48      8.50 o 
   3   1  15        1.71        2.54      2.61 o 
   4   1  15       21.90       21.45      3.21 o 
 -15   2  15        1.48        2.75      3.21 o 
 -14   2  15       24.68       19.35      3.40 o 
 -13   2  15      307.40      295.29     12.13 o 
 -12   2  15        1.29       -1.02      2.65 o 
 -11   2  15        0.54       -2.06      2.09 o 
 -10   2  15        4.55        5.40      1.97 o 
  -9   2  15      350.26      346.26      8.05 o 
  -8   2  15        5.75        5.66      1.78 o 
  -7   2  15      161.24      169.57      6.52 o 
  -6   2  15      247.27      240.28     10.48 o 
  -5   2  15       44.29       40.19      2.26 o 
  -4   2  15      153.74      153.06      3.88 o 
  -3   2  15       19.40       19.43      1.98 o 
  -2   2  15       98.26       96.69      3.36 o 
  -1   2  15     1145.89     1217.28     22.89 o 
   0   2  15       11.24       13.94      2.09 o 
   1   2  15      339.96      332.42     11.22 o 
   2   2  15      173.32      165.40      8.58 o 
   3   2  15       29.35       29.79      3.31 o 
 -13   3  15       27.00       22.08      4.15 o 
 -12   3  15       83.95       79.00      5.77 o 
 -11   3  15      179.90      133.37      8.58 o 
 -10   3  15       82.86       94.71      4.90 o 
  -9   3  15      299.99      300.09     14.60 o 
  -8   3  15        6.66        2.30      3.55 o 
  -7   3  15        0.01       -1.46      1.86 o 
  -6   3  15      165.17      173.66      9.24 o 
  -5   3  15        8.86        9.79      1.86 o 
  -4   3  15       55.23       50.17      2.59 o 
  -3   3  15      303.00      289.61      8.62 o 
  -2   3  15       16.93       18.74      2.29 o 
  -1   3  15      395.35      390.26     11.09 o 
   0   3  15       55.29       58.11      5.86 o 
   1   3  15       55.57       50.22      7.18 o 
   2   3  15      123.39      120.77      6.19 o 
 -11   4  15        4.06        4.87      3.26 o 
 -10   4  15       13.98       17.45      3.96 o 
  -9   4  15      282.50      325.52     14.09 o 
  -8   4  15        0.69        0.95      3.84 o 
  -7   4  15      231.69      213.81      9.81 o 
  -6   4  15      262.45      260.32      9.06 o 
  -5   4  15       93.63       83.59      4.46 o 
  -4   4  15      297.23      291.59      9.98 o 
  -3   4  15      410.01      403.83     13.88 o 
  -2   4  15       50.20       31.74      3.22 o 
  -1   4  15      135.81      140.63      6.09 o 
 -14   0  16      242.39      272.90     12.70 o 
 -12   0  16        3.96        0.82      2.64 o 
 -10   0  16      139.19      144.86      6.43 o 
  -8   0  16      213.42      209.54      8.91 o 
  -6   0  16      463.39      469.23     13.03 o 
  -4   0  16      954.80      949.03     24.42 o 
  -2   0  16       18.65       21.61      2.47 o 
   0   0  16      540.31      579.28     20.79 o 
   2   0  16        0.42       -3.79      3.79 o 
 -15   1  16      584.67      611.68     22.63 o 
 -14   1  16      128.60      137.87      5.77 o 
 -13   1  16      154.20      159.69      6.47 o 
 -12   1  16      544.77      578.18     18.55 o 
 -11   1  16      983.12     1023.15     33.86 o 
 -10   1  16       20.63       15.39      3.38 o 
  -9   1  16      171.09      164.56      5.14 o 
  -8   1  16       13.00       17.08      2.42 o 
  -7   1  16        7.34        5.76      1.97 o 
  -6   1  16       69.84       58.26      2.31 o 
  -5   1  16      384.76      394.28      7.52 o 
  -4   1  16       86.88       80.17      4.78 o 
  -3   1  16       52.34       47.90      2.22 o 
  -2   1  16        0.26       -0.41      3.05 o 
  -1   1  16      673.93      733.46     15.90 o 
   0   1  16      249.26      231.01      6.41 o 
   1   1  16       47.31       49.88      3.88 o 
   2   1  16       33.64       25.23      2.92 o 
 -14   2  16      854.21      894.29     30.12 o 
 -13   2  16        4.99        1.50      3.88 o 
 -12   2  16       69.71       71.58      6.02 o 
 -11   2  16       24.00       21.69      3.08 o 
 -10   2  16      261.29      261.84      9.82 o 
  -9   2  16        1.61        0.67      1.69 o 
  -8   2  16      503.51      511.09     12.31 o 
  -7   2  16        1.08        2.40      1.94 o 
  -6   2  16       29.06       22.97      3.46 o 
  -5   2  16       24.36       27.37      2.34 o 
  -4   2  16      442.00      434.16      9.42 o 
  -3   2  16        0.86        1.38      2.39 o 
  -2   2  16        3.73        6.33      2.37 o 
  -1   2  16       17.58       12.75      2.16 o 
   0   2  16       40.67       39.10      3.38 o 
   1   2  16      179.80      163.60      7.26 o 
 -12   3  16       97.40      110.19      8.99 o 
 -11   3  16      724.46      774.21     28.80 o 
 -10   3  16      203.74      206.74      9.16 o 
  -9   3  16        4.17        0.44      2.58 o 
  -8   3  16       73.51       71.34      3.44 o 
  -7   3  16      623.88      631.54     15.97 o 
  -6   3  16        1.86        0.72      2.10 o 
  -5   3  16      117.05      115.24      4.32 o 
  -4   3  16      107.14       96.77      4.48 o 
  -3   3  16       50.36       39.77      3.17 o 
  -2   3  16      119.75      105.57      4.44 o 
  -1   3  16      231.06      224.57      7.63 o 
   0   3  16       32.32       25.99      6.27 o 
  -8   4  16      485.88      477.71     21.58 o 
  -7   4  16        4.82        3.87      4.37 o 
  -6   4  16        2.85        0.47      3.14 o 
  -5   4  16       98.06      105.42     12.04 o 
 -13   0  17        9.11        1.48      3.96 o 
 -11   0  17      350.84      356.71     13.36 o 
  -9   0  17      766.09      807.47     27.39 o 
  -7   0  17       39.16       43.06      4.78 o 
  -5   0  17      259.94      234.95      9.90 o 
  -3   0  17      462.48      479.96     16.17 o 
  -1   0  17      108.04       95.69      5.61 o 
   1   0  17      421.12      443.17     21.45 o 
 -14   1  17      537.48      559.43     18.48 o 
 -13   1  17       30.21       26.40      3.59 o 
 -12   1  17      113.02      111.67      5.42 o 
 -11   1  17       63.85       62.33      5.86 o 
 -10   1  17        0.36       -2.02      2.02 o 
  -9   1  17      183.12      191.63      6.18 o 
  -8   1  17      734.70      784.55     20.88 o 
  -7   1  17      188.34      190.26      8.41 o 
  -6   1  17      338.22      350.10      8.46 o 
  -5   1  17     1084.19     1118.02     23.91 o 
  -4   1  17        3.09        1.81      1.75 o 
  -3   1  17       75.56       70.23      3.88 o 
  -2   1  17      228.39      233.97      6.47 o 
  -1   1  17       91.08       88.80      4.01 o 
   0   1  17      142.51      143.31      4.90 o 
 -13   2  17        0.61       -1.90      4.12 o 
 -12   2  17        1.06        2.33      3.88 o 
 -11   2  17       95.07       76.46      5.50 o 
 -10   2  17       43.29       31.99      3.36 o 
  -9   2  17      300.48      299.93      8.45 o 
  -8   2  17       61.16       55.93      3.32 o 
  -7   2  17      162.53      157.78      5.37 o 
  -6   2  17       31.49       22.64      2.42 o 
  -5   2  17        6.86        6.97      2.10 o 
  -4   2  17      473.69      480.96     12.06 o 
  -3   2  17       41.63       39.47      4.04 o 
  -2   2  17       42.79       38.58      2.85 o 
  -1   2  17      280.46      262.72      8.33 o 
 -10   3  17       24.74       19.62      2.97 o 
  -9   3  17      130.07      117.56      7.67 o 
  -8   3  17       16.00       13.75      3.30 o 
  -7   3  17       33.17       30.64      3.08 o 
  -6   3  17      388.32      419.65     13.99 o 
  -5   3  17        5.43        3.85      2.80 o 
  -4   3  17        3.16        0.44      2.32 o 
  -3   3  17        2.09       -0.95      2.50 o 
 -12   0  18      142.12      132.65      9.07 o 
 -10   0  18      341.85      332.62     14.52 o 
  -8   0  18      169.50      164.00      7.92 o 
  -6   0  18       22.13       23.10      4.62 o 
  -4   0  18      339.01      340.71     14.35 o 
  -2   0  18      262.74      274.05     12.54 o 
 -12   1  18        6.51        4.32      3.24 o 
 -11   1  18      226.55      213.14      7.87 o 
 -10   1  18      127.71      125.78      5.86 o 
  -9   1  18      326.05      341.36     12.46 o 
  -8   1  18      150.05      150.43      5.59 o 
  -7   1  18       16.63       15.28      2.89 o 
  -6   1  18       87.59       86.45      4.26 o 
  -5   1  18        1.36       -1.60      2.04 o 
  -4   1  18        0.14        1.22      1.92 o 
  -3   1  18        1.20       -0.66      4.12 o 
  -2   1  18      135.29      137.18      5.48 o 
 -10   2  18      127.36      125.50      9.07 o 
  -9   2  18      106.50       98.03      6.35 o 
  -8   2  18        0.01       -0.31      2.65 o 
  -7   2  18        3.52        3.50      2.41 o 
  -6   2  18        0.84        1.51      2.25 o 
  -5   2  18        7.32        2.97      2.72 o 
  -4   2  18      168.78      161.54      5.77 o 
  -9   0  19       97.07       88.60      5.94 o 
  -7   0  19      803.73      856.63     34.81 o 
  -5   0  19      157.68      159.71      8.25 o 
  -8   1  19      412.41      427.72     14.21 o 
  -7   1  19      452.23      423.25     14.16 o 
  -6   1  19      118.89      114.98      7.67 o 
                                                 
